# Supplementary material for: (N,N-Dimethyl­formamide-κO)bis­(3-hy­droxy­picolinato-κ2 N,O 2)phenyl­bis­muth(III)
Source: Acta Crystallogr Sect E Struct Rep Online. 2010 Nov 13;66(Pt 12):m1547–8. doi: 10.1107/S1600536810044235 (PMC3011434; doi:10.1107/S1600536810044235)
Supplement: Supplementary file 2 [file e-66-m1547-Isup2.hkl]

# 
# h,k,l, Fc-squared, Fo-squared, sigma(Fo-squared) and status flag 
# 
data_I
_shelx_title ' 1corr in P2(1)/c' 
_shelx_refln_list_code          4 
_shelx_F_calc_maximum      398.66 
_exptl_crystal_F_000      1224.00 
_reflns_d_resolution_high  0.8502 
 
loop_ 
 _symmetry_equiv_pos_as_xyz 
 'x, y, z' 
 '-x, y+1/2, -z+1/2' 
 '-x, -y, -z' 
 'x, -y-1/2, z-1/2' 
 
_cell_length_a     8.2377 
_cell_length_b    21.9893 
_cell_length_c    12.3802 
_cell_angle_alpha  90.000 
_cell_angle_beta  104.243 
_cell_angle_gamma  90.000 
 
_shelx_F_squared_multiplier     1.000 
 
loop_ 
 _refln_index_h 
 _refln_index_k 
 _refln_index_l 
 _refln_F_squared_calc 
 _refln_F_squared_meas 
 _refln_F_squared_sigma 
 _refln_observed_status 
   1   0   0    21782.34    22868.28    957.51 o 
   2   0   0    72480.20    73890.39   1971.04 o 
   3   0   0    91893.73    91496.38   1852.35 o 
   4   0   0     7403.76     7567.16    163.97 o 
   5   0   0     1629.80     1551.63     49.57 o 
   6   0   0    24546.21    25608.60    531.80 o 
   7   0   0     4659.56     4594.97    151.03 o 
   8   0   0     3123.28     3162.33    257.45 o 
   9   0   0     5204.19     5295.12    180.32 o 
   1   1   0    20463.45    21607.76    310.91 o 
   2   1   0     2474.97     2511.74     40.76 o 
   3   1   0     6814.28     7382.69    111.18 o 
   4   1   0     8869.82     9250.06    139.72 o 
   5   1   0     8253.89     8433.81    130.65 o 
   6   1   0      271.15      330.22     21.33 o 
   7   1   0     2271.43     2309.29     68.71 o 
   8   1   0     1772.86     1772.02     71.50 o 
   9   1   0       28.03        3.13     35.61 o 
   1   2   0     1005.65     1038.81     27.91 o 
   2   2   0       75.48      109.00      8.27 o 
   3   2   0    33502.37    34573.11    498.42 o 
   4   2   0     1436.03     1423.33     31.12 o 
   5   2   0      890.89      811.93     26.54 o 
   6   2   0     4482.67     4671.49    118.84 o 
   7   2   0      923.07     1017.26     64.12 o 
   8   2   0      476.20      467.59     39.88 o 
   9   2   0      537.05      669.13     47.57 o 
   1   3   0    23254.81    23040.62    366.41 o 
   2   3   0    67330.32    66031.79    945.94 o 
   3   3   0       69.28      119.52     10.00 o 
   4   3   0    37996.96    37938.71    547.73 o 
   5   3   0    34673.47    35646.27    516.56 o 
   6   3   0     1406.29     1505.37     45.12 o 
   7   3   0     9563.16     9596.17    194.11 o 
   8   3   0    10490.87    10204.46    208.42 o 
   9   3   0      176.66      206.60     39.01 o 
   0   4   0    54290.79    49973.89   3453.71 o 
   1   4   0    18374.44    17869.52    286.06 o 
   2   4   0      451.72      555.19     15.62 o 
   3   4   0    18394.83    18513.06    270.08 o 
   4   4   0     9482.67     9703.59    146.89 o 
   5   4   0     1304.44     1395.04     34.06 o 
   6   4   0     6644.24     6876.26    124.61 o 
   7   4   0     1440.21     1529.52     48.51 o 
   8   4   0      768.35      824.74     47.15 o 
   9   4   0     3229.60     3244.46     92.20 o 
   1   5   0     8415.12     8487.30    138.48 o 
   2   5   0    10574.96    10723.47    158.67 o 
   3   5   0     2354.09     2557.32     58.89 o 
   4   5   0     1801.43     1763.05     36.11 o 
   5   5   0     1888.89     1942.65     41.40 o 
   6   5   0       46.93       66.95     22.84 o 
   7   5   0      472.80      538.80     43.51 o 
   8   5   0      767.11      905.84     48.95 o 
   9   5   0      174.27      168.92     39.09 o 
   0   6   0   158928.91   133398.52   5351.04 o 
   1   6   0    12645.15    12534.70    184.80 o 
   2   6   0    10246.25     9791.72    146.02 o 
   3   6   0    74028.48    72523.76   1040.76 o 
   4   6   0    16791.75    17031.25    251.56 o 
   5   6   0     4019.21     4032.71     69.77 o 
   6   6   0    20324.02    20664.04    340.50 o 
   7   6   0     5468.44     5619.35    109.53 o 
   8   6   0     1015.66     1038.94     52.50 o 
   9   6   0     4302.57     4348.28    127.69 o 
   1   7   0    21996.60    20147.59    361.27 o 
   2   7   0    23257.11    22170.10    323.14 o 
   3   7   0      586.44      634.79     20.66 o 
   4   7   0    15888.62    16393.33    242.99 o 
   5   7   0    13185.17    13346.55    201.80 o 
   6   7   0       86.26      104.07     23.61 o 
   7   7   0     7350.23     7465.20    138.16 o 
   8   7   0     4324.77     4432.66    125.18 o 
   9   7   0        5.37       63.26     65.14 o 
   0   8   0    10536.55    10440.31    221.29 o 
   1   8   0     2459.05     2292.85     41.77 o 
   2   8   0     1349.89     1340.08     29.69 o 
   3   8   0    13677.30    14374.54    213.61 o 
   4   8   0      690.34      738.60     26.78 o 
   5   8   0      319.05      304.78     21.59 o 
   6   8   0     1311.37     1422.29     46.16 o 
   7   8   0     1033.02     1078.41     48.29 o 
   8   8   0        7.27       17.80     39.10 o 
   1   9   0    52168.05    48299.10    918.92 o 
   2   9   0    26296.24    24793.98    416.60 o 
   3   9   0      785.38      921.96     26.14 o 
   4   9   0    14072.38    13777.94    206.82 o 
   5   9   0     8659.06     8501.66    149.23 o 
   6   9   0      226.84      246.51     26.39 o 
   7   9   0     5342.40     5346.98    118.38 o 
   8   9   0     5170.15     5119.22    140.62 o 
   0  10   0    65561.63    62203.52   1335.90 o 
   1  10   0     4530.98     4682.59     77.96 o 
   2  10   0    15389.05    15238.06    227.64 o 
   3  10   0    19144.84    18131.32    268.82 o 
   4  10   0     6078.80     6051.33     98.66 o 
   5  10   0      963.33      989.44     36.71 o 
   6  10   0    10987.10    10852.65    210.66 o 
   7  10   0     2934.80     3076.60     81.18 o 
   8  10   0      586.30      648.05     54.64 o 
   1  11   0     2506.10     2445.47     47.22 o 
   2  11   0      846.64      890.06     27.91 o 
   3  11   0      223.42      237.46     19.92 o 
   4  11   0     1540.81     1495.69     37.92 o 
   5  11   0      347.99      370.86     31.34 o 
   6  11   0       50.17       99.03     35.16 o 
   7  11   0       42.64        5.48     30.32 o 
   8  11   0        8.50       20.51     41.21 o 
   0  12   0    26611.81    27138.22    563.37 o 
   1  12   0    12688.83    12388.99    187.77 o 
   2  12   0     2714.52     2705.80     59.23 o 
   3  12   0    27838.21    26765.49    431.87 o 
   4  12   0     7582.76     7442.05    135.21 o 
   5  12   0     2549.04     2640.30     92.16 o 
   6  12   0     9549.56     9501.80    189.81 o 
   7  12   0     2067.23     2128.98     68.26 o 
   8  12   0      452.13      469.87     53.77 o 
   1  13   0    14659.28    14121.42    197.22 o 
   2  13   0    15282.59    15241.88    252.32 o 
   3  13   0        2.36       19.64     22.67 o 
   4  13   0     9768.18     9657.83    168.23 o 
   5  13   0    10202.86     9903.29    195.31 o 
   6  13   0       26.83       65.90     43.80 o 
   7  13   0     4195.34     4167.75    102.81 o 
   8  13   0     4259.08     4149.21    125.91 o 
   0  14   0       62.70       55.59     25.36 o 
   1  14   0      922.65      951.73     32.21 o 
   2  14   0       65.08       64.24     22.55 o 
   3  14   0        8.52       49.22     24.61 o 
   4  14   0       10.57      -19.98     29.49 o 
   5  14   0       31.45        6.32     29.63 o 
   6  14   0       58.13      134.55     32.73 o 
   7  14   0       13.50       -3.60     33.22 o 
   1  15   0    12346.51    12627.63    195.80 o 
   2  15   0    11483.85    11493.39    197.49 o 
   3  15   0        4.43        5.96     26.31 o 
   4  15   0     9661.14     9702.24    172.38 o 
   5  15   0     7999.71     7705.84    160.30 o 
   6  15   0      257.50      306.36     38.48 o 
   7  15   0     1435.55     1384.78     60.64 o 
   0  16   0    20390.00    21287.66    452.26 o 
   1  16   0     5359.77     5596.38    108.98 o 
   2  16   0     2055.33     2033.43     56.90 o 
   3  16   0    13626.06    14112.71    241.43 o 
   4  16   0     3042.48     3030.92     80.57 o 
   5  16   0     1193.24     1247.10     55.02 o 
   6  16   0     6578.68     6524.40    144.60 o 
   7  16   0     1640.01     1669.36     66.22 o 
   1  17   0       46.12       80.83     27.75 o 
   2  17   0      329.53      338.95     33.86 o 
   3  17   0       29.26       26.10     25.91 o 
   4  17   0      747.21      804.79     44.07 o 
   5  17   0      199.29      214.42     37.15 o 
   6  17   0        9.11      -29.18     35.54 o 
   7  17   0      389.44      341.25     53.93 o 
   0  18   0     8420.97     9083.55    449.61 o 
   1  18   0     4642.34     4860.24    115.77 o 
   2  18   0     1140.27     1201.09     50.56 o 
   3  18   0     8190.17     8280.89    141.33 o 
   4  18   0     2660.41     2671.14     77.85 o 
   5  18   0      704.47      810.72     48.73 o 
   6  18   0     3722.51     3660.61     99.23 o 
   1  19   0     7369.67     7754.14    165.25 o 
   2  19   0     5833.75     6131.34    122.73 o 
   3  19   0        1.87       39.57     27.63 o 
   4  19   0     6872.62     6811.89    149.22 o 
   5  19   0     5337.52     5122.36    121.64 o 
   6  19   0      159.61      161.98     40.95 o 
   0  20   0     3013.73     3470.97    350.67 o 
   1  20   0      118.60      145.79     39.99 o 
   2  20   0       98.17       91.56     36.19 o 
   3  20   0      655.56      691.62     50.42 o 
   4  20   0      116.15       53.81     41.58 o 
   5  20   0      120.52      119.04     37.19 o 
   1  21   0     2648.16     2941.71     88.35 o 
   2  21   0     3937.98     4151.98    109.57 o 
   3  21   0      259.77      293.47     44.57 o 
   4  21   0     2489.78     2404.70     82.27 o 
   5  21   0     1767.07     1881.57    107.08 o 
   0  22   0     9706.34    10410.91    337.13 o 
   1  22   0     2576.12     2687.59     86.62 o 
   2  22   0     1871.92     2130.34     80.42 o 
   3  22   0     7663.23     7660.77    170.40 o 
   4  22   0     1247.87     1492.22     78.90 o 
   1  23   0     1087.99     1331.34     67.63 o 
   2  23   0      525.79      600.94     56.11 o 
   3  23   0       81.96      137.94     41.06 o 
   4  23   0     1007.89     1171.65     73.63 o 
   0  24   0     1244.08     1369.71    100.21 o 
   1  24   0      733.39      831.47     71.29 o 
   2  24   0      632.55      633.88     57.41 o 
   3  24   0     1099.67     1187.14     66.66 o 
   1  25   0     3215.46     3513.00    108.21 o 
   2  25   0     3162.14     3227.99    116.78 o 
  -9   1   1      382.49      467.70     43.37 o 
  -8   1   1    10266.07    10337.88    209.78 o 
  -7   1   1     5074.82     5265.97    102.01 o 
  -6   1   1     1247.38     1250.39     35.03 o 
  -5   1   1    21855.63    22624.98    331.82 o 
  -4   1   1    53750.40    55963.48    803.98 o 
  -3   1   1     1039.75     1082.02     22.98 o 
  -2   1   1    44545.36    45008.87    645.34 o 
  -1   1   1    80372.20    74746.27   1111.73 o 
   0   1   1     3595.47     3415.17     86.78 o 
   1   1   1    22155.42    22766.37    457.72 o 
   2   1   1    47541.54    47926.48    748.21 o 
   3   1   1      153.83      174.16     17.32 o 
   4   1   1    22020.44    22493.84    328.59 o 
   5   1   1    21344.23    22338.61    328.58 o 
   6   1   1      102.68      150.66     28.93 o 
   7   1   1     9373.35     9391.53    191.33 o 
   8   1   1     2780.96     2839.61     82.34 o 
   9   1   1      125.87       86.16     38.26 o 
  -9   2   1     5077.32     5099.85    122.93 o 
  -8   2   1      859.23      970.19     47.97 o 
  -7   2   1     4054.78     4168.31     85.84 o 
  -6   2   1    12175.01    12348.72    188.39 o 
  -5   2   1      806.68      878.12     25.34 o 
  -4   2   1     3835.39     3738.36     61.97 o 
  -3   2   1    37870.71    38653.08    556.09 o 
  -2   2   1    20682.87    21539.47    379.90 o 
  -1   2   1    28891.95    28864.91    450.84 o 
   0   2   1    92447.88    62229.25   2731.30 o 
   1   2   1    14520.10    14826.83    236.90 o 
   2   2   1     3992.45     4043.54     62.63 o 
   3   2   1    43418.15    42813.47    616.92 o 
   4   2   1     6823.93     6964.50    107.95 o 
   5   2   1     7666.15     7863.71    123.00 o 
   6   2   1    12192.26    12131.28    206.33 o 
   7   2   1     2788.71     2873.67     79.16 o 
   8   2   1     1774.29     1782.21     65.98 o 
   9   2   1     4645.65     4530.93    129.31 o 
  -9   3   1      112.09      136.11     37.12 o 
  -8   3   1      229.30      252.32     36.46 o 
  -7   3   1       67.87       48.26     24.27 o 
  -6   3   1      699.73      793.75     30.22 o 
  -5   3   1      422.85      452.05     19.61 o 
  -4   3   1      278.19      274.79     16.50 o 
  -3   3   1      131.28      191.48     10.93 o 
  -2   3   1      877.29     1015.33     21.32 o 
  -1   3   1      150.42      157.26     12.96 o 
   0   3   1      339.45      403.35     12.13 o 
   1   3   1    10835.81    11198.94    214.31 o 
   2   3   1     2544.57     2474.47     45.97 o 
   3   3   1     1370.42     1446.11     28.84 o 
   4   3   1     3629.03     3750.98     69.06 o 
   5   3   1      774.17      801.79     26.47 o 
   6   3   1       32.58       29.88     21.98 o 
   7   3   1      386.51      429.55     37.58 o 
   8   3   1        7.49        5.39     33.09 o 
   9   3   1       41.95       -6.09     36.67 o 
  -9   4   1     2789.24     2862.96     84.13 o 
  -8   4   1       49.23       86.72     33.90 o 
  -7   4   1     5984.87     6051.05    114.67 o 
  -6   4   1    11381.56    11606.00    178.11 o 
  -5   4   1      525.68      494.96     20.30 o 
  -4   4   1     3218.41     3257.34     55.72 o 
  -3   4   1    18118.87    18313.94    267.07 o 
  -2   4   1      988.79      975.21     19.11 o 
  -1   4   1     7487.01     7029.82    114.36 o 
   0   4   1    42379.67    39365.18    882.80 o 
   1   4   1      331.54      424.56     21.67 o 
   2   4   1     7901.28     7997.92    119.34 o 
   3   4   1    40522.61    41438.59    597.01 o 
   4   4   1     8507.69     8718.99    133.10 o 
   5   4   1     3573.19     3673.49     73.07 o 
   6   4   1    11989.18    12246.18    227.01 o 
   7   4   1     1895.74     1915.20     76.78 o 
   8   4   1     2060.37     2007.73     80.38 o 
   9   4   1     3046.08     2973.62    152.98 o 
  -9   5   1      326.06      307.82     40.39 o 
  -8   5   1     9264.22     9233.86    190.80 o 
  -7   5   1     7626.30     7719.10    140.60 o 
  -6   5   1     2459.21     2538.53     52.08 o 
  -5   5   1    22076.06    22492.17    330.19 o 
  -4   5   1    33098.01    33883.32    490.61 o 
  -3   5   1      212.45      242.14     13.51 o 
  -2   5   1    12684.63    12344.48    181.38 o 
  -1   5   1   131137.58   106933.34   3458.05 o 
   0   5   1    11492.08    11389.17    184.09 o 
   1   5   1    39183.46    37770.78    543.80 o 
   2   5   1    47350.19    46316.50    665.49 o 
   3   5   1       16.54       87.04     23.44 o 
   4   5   1    17141.71    17047.33    251.83 o 
   5   5   1    26637.48    26417.15    428.07 o 
   6   5   1       57.89       78.25     23.15 o 
   7   5   1    15568.85    15153.25    293.24 o 
   8   5   1     4592.87     4639.96    112.65 o 
  -9   6   1      887.37      860.02     67.63 o 
  -8   6   1       49.36       64.01     32.42 o 
  -7   6   1      268.01      328.07     28.36 o 
  -6   6   1      470.27      499.44     28.59 o 
  -5   6   1       11.03        8.89     14.85 o 
  -4   6   1     3217.03     3226.57     56.22 o 
  -3   6   1     4271.10     4224.18     68.20 o 
  -2   6   1     1488.68     1490.58     29.04 o 
  -1   6   1    72213.98    63914.27   1826.18 o 
   0   6   1     4091.46     4004.19     69.80 o 
   1   6   1     2180.00     2444.09     42.72 o 
   2   6   1     4146.90     4307.35     68.89 o 
   3   6   1       73.88      112.97     11.36 o 
   4   6   1     1343.54     1451.91     32.77 o 
   5   6   1     1250.84     1341.79     40.51 o 
   6   6   1     1585.05     1594.75     46.71 o 
   7   6   1       78.20      106.40     31.96 o 
   8   6   1      221.64      270.80     39.68 o 
  -9   7   1      296.34      358.64     49.87 o 
  -8   7   1     3067.26     3198.95    100.03 o 
  -7   7   1     2255.21     2286.15     65.12 o 
  -6   7   1     1013.48     1027.72     39.25 o 
  -5   7   1     8159.38     8048.00    126.52 o 
  -4   7   1    12637.11    13096.16    195.87 o 
  -3   7   1     1693.58     1673.36     33.79 o 
  -2   7   1    31738.98    30429.50    440.00 o 
  -1   7   1    86028.70    78549.63   1461.05 o 
   0   7   1      130.97      192.63     15.24 o 
   1   7   1    16630.67    16644.39    269.79 o 
   2   7   1    33456.93    31852.57    461.48 o 
   3   7   1      152.77      182.25     13.39 o 
   4   7   1    13417.43    13483.27    201.88 o 
   5   7   1     6428.66     6649.62    120.31 o 
   6   7   1      154.95      215.97     35.94 o 
   7   7   1     6467.06     6592.56    143.34 o 
   8   7   1     2731.10     2770.71     82.36 o 
  -9   8   1     5589.06     5345.48    174.53 o 
  -8   8   1      514.52      585.16     41.70 o 
  -7   8   1     7406.60     7418.47    151.94 o 
  -6   8   1    18476.84    18315.17    303.93 o 
  -5   8   1     4326.64     4423.06     76.27 o 
  -4   8   1     8362.02     8179.84    138.29 o 
  -3   8   1    31717.79    30606.59    444.89 o 
  -2   8   1    12444.05    11938.36    195.68 o 
  -1   8   1    53427.64    51400.10    740.23 o 
   0   8   1    37142.44    35117.17    556.05 o 
   1   8   1     2978.42     2966.61     47.59 o 
   2   8   1    29900.67    29089.26    764.05 o 
   3   8   1    39603.52    39066.51    565.51 o 
   4   8   1    10422.16    10557.41    160.95 o 
   5   8   1     5921.98     5911.68    109.34 o 
   6   8   1    11047.88    11116.94    192.89 o 
   7   8   1     1939.79     2128.08     67.95 o 
   8   8   1     1195.94     1298.83     66.59 o 
  -8   9   1     1360.22     1437.10     69.32 o 
  -7   9   1      872.48      937.83     40.24 o 
  -6   9   1      302.87      371.47     32.48 o 
  -5   9   1     3400.52     3369.11     62.11 o 
  -4   9   1     3304.36     3295.37     59.15 o 
  -3   9   1     1672.64     1730.84     36.64 o 
  -2   9   1    10625.13    10751.89    178.48 o 
  -1   9   1     1322.80     1313.85     29.28 o 
   0   9   1      264.39      301.05     14.83 o 
   1   9   1     1807.14     1811.83     39.33 o 
   2   9   1     1282.77     1230.70     30.57 o 
   3   9   1       42.06       30.04     13.81 o 
   4   9   1     3683.59     3730.90     65.57 o 
   5   9   1     3165.75     3134.78     67.49 o 
   6   9   1      386.67      465.64     30.95 o 
   7   9   1     2460.25     2427.41     85.57 o 
   8   9   1      851.38      872.65     71.02 o 
  -8  10   1        3.94       40.54     34.01 o 
  -7  10   1     2539.28     2591.52     73.25 o 
  -6  10   1     4398.36     4533.18    101.58 o 
  -5  10   1     1646.25     1712.63     45.65 o 
  -4  10   1     3988.47     4067.94     70.83 o 
  -3  10   1    10776.42    10408.41    174.64 o 
  -2  10   1     1729.45     1786.62     43.68 o 
  -1  10   1     1949.23     1912.89     39.51 o 
   0  10   1     9492.08     9508.94    144.86 o 
   1  10   1     4353.05     4351.94     74.39 o 
   2  10   1     4861.76     4832.35     80.93 o 
   3  10   1     9732.71     9412.21    145.66 o 
   4  10   1     2628.22     2741.85     53.41 o 
   5  10   1     1476.60     1440.69     43.35 o 
   6  10   1     4620.30     4679.27    106.89 o 
   7  10   1      605.71      652.84     57.54 o 
   8  10   1      418.41      458.30     84.99 o 
  -8  11   1     5935.13     5812.11    188.11 o 
  -7  11   1     3738.89     3957.93     96.84 o 
  -6  11   1     1320.78     1261.61     51.07 o 
  -5  11   1    17608.53    16782.31    275.66 o 
  -4  11   1    13249.77    13164.56    219.33 o 
  -3  11   1     3888.65     3747.52     74.38 o 
  -2  11   1    32073.91    30720.54    490.17 o 
  -1  11   1    40294.63    40455.64    587.02 o 
   0  11   1      184.17      281.88     16.98 o 
   1  11   1    27309.62    26012.42    383.68 o 
   2  11   1    28817.32    28020.07    410.70 o 
   3  11   1      304.56      331.12     33.11 o 
   4  11   1    17176.32    16802.66    278.70 o 
   5  11   1    12475.20    12020.46    253.27 o 
   6  11   1       29.37      111.79     29.20 o 
   7  11   1     8410.78     8134.58    199.16 o 
   8  11   1     6335.09     5983.46    160.96 o 
  -8  12   1      120.67      105.49     36.63 o 
  -7  12   1     1022.54     1105.66     51.11 o 
  -6  12   1     3194.05     3193.38     81.60 o 
  -5  12   1      849.07      845.28     36.20 o 
  -4  12   1     1018.87     1045.45     38.34 o 
  -3  12   1     4304.00     4023.97     73.15 o 
  -2  12   1     1624.53     1633.10     44.45 o 
  -1  12   1     9543.11     9759.26    150.98 o 
   0  12   1     6775.18     6680.16     98.75 o 
   1  12   1      166.04      189.93     16.76 o 
   2  12   1     6069.43     6139.50    101.20 o 
   3  12   1     9723.14     9358.21    165.50 o 
   4  12   1     2935.12     2856.18     63.70 o 
   5  12   1      785.42      853.78     41.74 o 
   6  12   1     2847.20     2930.29     78.61 o 
   7  12   1      414.54      478.26     41.13 o 
   8  12   1      181.10      274.47     49.83 o 
  -8  13   1     1013.38     1066.41     64.56 o 
  -7  13   1      965.19     1068.57     52.21 o 
  -6  13   1       93.73       98.64     30.84 o 
  -5  13   1     4432.49     4206.86     97.87 o 
  -4  13   1     4142.81     4136.29     84.44 o 
  -3  13   1       14.30       15.47     21.94 o 
  -2  13   1     5473.87     5456.53    102.21 o 
  -1  13   1     5749.42     5900.51    106.45 o 
   0  13   1       33.65       46.80     15.99 o 
   1  13   1     4317.17     4305.81     75.61 o 
   2  13   1    11567.13    11412.27    175.84 o 
   3  13   1      355.90      363.91     24.31 o 
   4  13   1     4297.43     4391.38    125.14 o 
   5  13   1     3356.65     3452.08     86.75 o 
   6  13   1      468.61      533.76     39.42 o 
   7  13   1      436.14      461.45     41.29 o 
  -7  14   1     4781.79     4561.09    110.39 o 
  -6  14   1     9445.40     8994.13    183.12 o 
  -5  14   1     1044.50     1166.47     50.84 o 
  -4  14   1    10650.45    10864.88    188.65 o 
  -3  14   1    20209.28    19430.39    320.08 o 
  -2  14   1     2138.52     2199.57     55.75 o 
  -1  14   1    20346.30    21279.96    413.20 o 
   0  14   1    27389.60    27626.62    407.29 o 
   1  14   1     3736.41     3651.02     67.84 o 
   2  14   1    14413.86    14383.97    220.20 o 
   3  14   1    24151.06    23768.11    434.32 o 
   4  14   1     2507.59     2608.13     72.67 o 
   5  14   1     4715.09     4767.05    108.61 o 
   6  14   1    10285.12     9907.14    199.56 o 
   7  14   1      975.61      924.59     54.72 o 
  -7  15   1     1424.99     1426.92     60.77 o 
  -6  15   1        6.35      -13.06     31.30 o 
  -5  15   1     3185.87     3158.14     83.52 o 
  -4  15   1     5409.39     5339.66    106.09 o 
  -3  15   1       43.93       32.57     24.73 o 
  -2  15   1     9814.84     9711.78    170.54 o 
  -1  15   1    10185.46    10535.74    182.55 o 
   0  15   1      953.29     1014.46     42.38 o 
   1  15   1     7510.11     7447.64    121.91 o 
   2  15   1     2262.93     2415.38     61.33 o 
   3  15   1      355.35      373.01     31.33 o 
   4  15   1     3031.17     3041.46     83.93 o 
   5  15   1     2872.54     2738.37    133.41 o 
   6  15   1      179.02      125.04     36.41 o 
   7  15   1     2697.05     2514.51     94.16 o 
  -7  16   1      663.70      679.01     65.84 o 
  -6  16   1     1276.26     1183.87     54.46 o 
  -5  16   1       76.67       87.51     34.14 o 
  -4  16   1     2213.53     2244.92     62.45 o 
  -3  16   1     1809.16     1931.78     60.34 o 
  -2  16   1       75.37       88.26     26.68 o 
  -1  16   1      142.86      214.46     25.45 o 
   0  16   1     2741.67     2801.43     67.17 o 
   1  16   1     2356.72     2399.78     54.61 o 
   2  16   1      384.03      468.48     32.69 o 
   3  16   1     1764.18     1776.10     57.40 o 
   4  16   1      174.88      193.26     35.96 o 
   5  16   1      140.52      122.82     37.40 o 
   6  16   1     1250.41     1279.13     58.25 o 
   7  16   1      163.30      161.30     38.77 o 
  -7  17   1     2243.68     2271.81    100.54 o 
  -6  17   1      585.08      586.27     50.40 o 
  -5  17   1    11321.56    10713.39    214.82 o 
  -4  17   1     6021.52     5870.01    117.17 o 
  -3  17   1      523.32      529.17     36.18 o 
  -2  17   1    15227.68    14803.45    251.84 o 
  -1  17   1    11536.40    12305.11    213.50 o 
   0  17   1      486.90      573.18     34.71 o 
   1  17   1    17359.79    17397.08    290.70 o 
   2  17   1    12247.64    12251.60    212.40 o 
   3  17   1      196.57      242.08     33.58 o 
   4  17   1     9673.32     9667.47    173.82 o 
   5  17   1     8331.74     8056.36    169.84 o 
   6  17   1       29.23       82.24     35.78 o 
  -6  18   1     3168.98     3146.46     90.13 o 
  -5  18   1      261.34      335.05     40.41 o 
  -4  18   1     4070.42     3995.70    100.49 o 
  -3  18   1     3477.70     3563.08     83.26 o 
  -2  18   1      189.39      246.48     31.79 o 
  -1  18   1     3426.50     3782.03    100.19 o 
   0  18   1     5706.00     6092.18    172.73 o 
   1  18   1     1671.63     1815.32     81.05 o 
   2  18   1     2447.41     2529.88     67.91 o 
   3  18   1     5609.88     5688.86    149.26 o 
   4  18   1     1182.45     1210.14     57.59 o 
   5  18   1      896.31      967.18     46.61 o 
   6  18   1     3470.93     3421.65    110.03 o 
  -6  19   1       42.23       34.50     35.99 o 
  -5  19   1      588.34      651.31     47.33 o 
  -4  19   1       40.70       15.11     33.45 o 
  -3  19   1       39.69       49.49     30.14 o 
  -2  19   1     2001.84     2009.87     79.54 o 
  -1  19   1      791.58      943.54     51.80 o 
   0  19   1       60.06      101.36     37.99 o 
   1  19   1     1789.23     1898.60     68.33 o 
   2  19   1     1117.97     1140.61     55.74 o 
   3  19   1        2.65       38.98     33.66 o 
   4  19   1      599.13      698.28     49.59 o 
   5  19   1      426.27      498.20     91.16 o 
   6  19   1        5.75      -39.61     39.61 o 
  -6  20   1     3946.26     3761.75    219.59 o 
  -5  20   1      940.26     1041.76     57.12 o 
  -4  20   1     4755.76     4859.61    209.20 o 
  -3  20   1     7160.69     7376.37    143.51 o 
  -2  20   1     1005.74     1094.97     56.17 o 
  -1  20   1     5066.17     5382.15    127.74 o 
   0  20   1    10478.15    11092.03    223.34 o 
   1  20   1     2793.52     2971.55     88.26 o 
   2  20   1     4240.74     4350.60    109.58 o 
   3  20   1    10144.02    10125.02    265.65 o 
   4  20   1     1035.64     1215.85     61.99 o 
   5  20   1     1226.56     1332.39     70.41 o 
  -5  21   1     2436.80     2413.19     81.59 o 
  -4  21   1     4565.21     4628.80    114.50 o 
  -3  21   1      319.53      415.85     49.07 o 
  -2  21   1     5240.59     5476.66    131.75 o 
  -1  21   1     4564.53     5007.64    122.99 o 
   0  21   1     1009.34     1201.16     58.82 o 
   1  21   1     4738.78     4961.32    121.82 o 
   2  21   1     2906.26     3076.81     91.76 o 
   3  21   1      453.27      502.75     55.07 o 
   4  21   1     4038.65     4041.67    124.79 o 
   5  21   1     1311.54     1265.27     97.22 o 
  -5  22   1        9.90      -85.84     85.84 o 
  -4  22   1      715.68      743.48     52.77 o 
  -3  22   1       14.86        0.58     41.09 o 
  -2  22   1        7.43      -39.46     39.46 o 
  -1  22   1        4.88       28.45     40.02 o 
   0  22   1       33.46       62.53     39.80 o 
   1  22   1       74.90       72.57     41.91 o 
   2  22   1       90.69       85.88     42.68 o 
   3  22   1      101.90       90.15     47.97 o 
   4  22   1       27.35      -25.07     45.53 o 
  -4  23   1     2572.86     2639.68    101.75 o 
  -3  23   1      667.22      680.77     77.14 o 
  -2  23   1     6418.32     6563.55    153.53 o 
  -1  23   1     3785.14     4134.26    113.11 o 
   0  23   1      104.44      118.72     44.29 o 
   1  23   1     4680.30     4900.61    125.62 o 
   2  23   1     3724.78     3997.51    126.05 o 
   3  23   1        0.52      -46.69     46.87 o 
   4  23   1     3508.43     3535.85    246.52 o 
  -3  24   1     2963.02     3147.76    112.85 o 
  -2  24   1      249.49      343.37     50.65 o 
  -1  24   1     1769.43     2025.08     81.10 o 
   0  24   1     4568.22     4932.53    128.52 o 
   1  24   1      504.89      600.82     55.78 o 
   2  24   1     1897.54     1928.52     90.83 o 
   3  24   1     4089.00     4175.18    133.65 o 
  -2  25   1      204.13      117.79     44.68 o 
  -1  25   1      108.04       94.63     57.79 o 
   0  25   1        0.43       52.73     46.96 o 
   1  25   1       16.29       -5.98     45.90 o 
   2  25   1        1.08      -27.65     96.70 o 
  -9   0   2     4273.23     4253.99    151.18 o 
  -8   0   2       39.85       99.63     58.34 o 
  -7   0   2     8273.27     8275.99    188.64 o 
  -6   0   2    14713.67    15178.88    322.94 o 
  -5   0   2     1126.73     1368.76     45.46 o 
  -4   0   2    35663.74    35988.61    734.50 o 
  -3   0   2    46614.35    46555.60    947.13 o 
  -2   0   2     1101.68     1224.79     34.16 o 
  -1   0   2    12098.83    12129.07    980.79 o 
   0   0   2    35536.71    36845.39    902.50 o 
   1   0   2     7793.20     8082.54    271.42 o 
   2   0   2    53006.72    50673.25   1028.23 o 
   3   0   2    46246.48    46205.25    940.38 o 
   4   0   2      135.11      166.18     17.61 o 
   5   0   2     8799.96     8777.11    246.36 o 
   6   0   2    24939.94    24237.02    638.43 o 
   7   0   2     3234.00     3288.88    148.81 o 
   8   0   2     2032.30     2145.43    101.36 o 
  -9   1   2      835.93      952.29     51.53 o 
  -8   1   2     4082.91     4330.85    104.44 o 
  -7   1   2     1773.35     1822.11     44.91 o 
  -6   1   2      380.63      431.66     22.10 o 
  -5   1   2     8747.52     9047.91    138.52 o 
  -4   1   2     7111.07     7295.99    111.48 o 
  -3   1   2      494.26      524.22     15.85 o 
  -2   1   2    18692.02    20342.81    293.95 o 
  -1   1   2    32394.31    30742.80    639.31 o 
   0   1   2     3834.91     3984.00     63.36 o 
   1   1   2    69658.81    65901.03   2162.63 o 
   2   1   2    11055.42    11194.22    164.97 o 
   3   1   2     1738.02     1696.97     32.04 o 
   4   1   2    10286.22    10608.74    160.00 o 
   5   1   2     3144.69     3166.35     65.47 o 
   6   1   2      632.60      729.73     40.14 o 
   7   1   2     3146.73     3122.76     83.73 o 
   8   1   2     1111.73     1068.98     53.54 o 
  -9   2   2     1512.64     1532.94     62.86 o 
  -8   2   2        2.66       12.92     31.34 o 
  -7   2   2     3954.14     3991.18     73.97 o 
  -6   2   2     4617.36     4872.60     82.82 o 
  -5   2   2        4.43       20.46     13.11 o 
  -4   2   2     4096.94     4384.59     70.68 o 
  -3   2   2     8352.30     8181.07    122.47 o 
  -2   2   2       39.11       45.19      6.81 o 
  -1   2   2     5442.99     5343.71    112.91 o 
   0   2   2     3386.54     3428.67     52.84 o 
   1   2   2      584.89      602.56     31.65 o 
   2   2   2      647.11      713.59     21.74 o 
   3   2   2    17366.55    18202.40    244.68 o 
   4   2   2     4960.44     5090.89     81.95 o 
   5   2   2     1938.95     1972.98     47.95 o 
   6   2   2     6964.31     6779.75    143.04 o 
   7   2   2      406.29      420.90     39.20 o 
   8   2   2      637.51      677.94     46.35 o 
  -9   3   2     1512.58     1603.74     64.04 o 
  -8   3   2    12079.58    12107.87    240.28 o 
  -7   3   2     3951.15     4022.41     74.89 o 
  -6   3   2     4890.88     4983.50     84.69 o 
  -5   3   2    21742.29    21807.51    319.86 o 
  -4   3   2     6910.96     6957.89    107.34 o 
  -3   3   2     6350.35     6547.21     99.51 o 
  -2   3   2    37747.82    37956.23    545.68 o 
  -1   3   2    19273.35    19308.40    279.34 o 
   0   3   2    12881.99    12762.08    236.94 o 
   1   3   2    40721.61    38543.74    555.51 o 
   2   3   2    30580.12    30375.15    807.39 o 
   3   3   2       65.07       63.10     12.61 o 
   4   3   2    50230.57    49917.93    719.61 o 
   5   3   2    15044.11    14867.83    247.49 o 
   6   3   2     4516.60     4396.48    101.76 o 
   7   3   2    13621.12    13283.38    261.24 o 
   8   3   2     3963.52     3946.78    102.95 o 
  -9   4   2     2585.05     2634.04     90.83 o 
  -8   4   2       91.52       84.06     27.82 o 
  -7   4   2     3737.12     3952.49     82.82 o 
  -6   4   2     3970.23     4019.99     71.63 o 
  -5   4   2     2009.31     2116.93     42.55 o 
  -4   4   2     9651.39     9850.69    159.66 o 
  -3   4   2    35680.93    35919.24    516.95 o 
  -2   4   2    11281.69    11348.46    166.62 o 
  -1   4   2    42810.85    40057.73   1376.21 o 
   0   4   2     2980.03     3158.23     53.44 o 
   1   4   2     4225.34     4353.04     67.81 o 
   2   4   2     5449.61     5461.04     93.61 o 
   3   4   2    19790.27    20319.27    328.68 o 
   4   4   2     3540.46     3659.92     62.19 o 
   5   4   2     6132.99     6227.24    113.58 o 
   6   4   2    11776.95    11867.84    233.07 o 
   7   4   2     1218.30     1245.86     54.39 o 
   8   4   2      845.86     1035.28     53.94 o 
  -9   5   2       29.05       48.69     65.15 o 
  -8   5   2      544.30      601.35     34.73 o 
  -7   5   2       65.96       77.53     24.88 o 
  -6   5   2      672.35      709.10     27.61 o 
  -5   5   2      854.19      863.62     27.05 o 
  -4   5   2     1260.75     1249.76     27.05 o 
  -3   5   2     1126.61     1283.58     27.35 o 
  -2   5   2     3095.24     3264.43     53.09 o 
  -1   5   2     8564.09     8979.32    145.94 o 
   0   5   2     1445.08     1559.63     30.95 o 
   1   5   2     2255.01     2350.85     40.98 o 
   2   5   2      529.97      549.38     17.28 o 
   3   5   2     3560.55     3720.52     82.40 o 
   4   5   2     2409.04     2509.83     54.08 o 
   5   5   2     1379.71     1425.55     41.60 o 
   6   5   2       33.22       73.33     30.69 o 
   7   5   2     3404.55     3326.59     88.20 o 
   8   5   2      684.35      776.02     49.73 o 
  -9   6   2     5900.33     6227.36    162.79 o 
  -8   6   2       49.44       33.05     30.07 o 
  -7   6   2     9826.34     9846.09    173.37 o 
  -6   6   2    16568.34    16314.98    245.42 o 
  -5   6   2     4707.10     4862.46     81.26 o 
  -4   6   2    22324.91    21466.53    314.37 o 
  -3   6   2    40397.55    40176.97    580.09 o 
  -2   6   2      928.84     1055.42     27.57 o 
  -1   6   2    51126.95    47777.04    747.91 o 
   0   6   2    24445.15    23102.04    367.67 o 
   1   6   2     8222.83     8473.93    128.03 o 
   2   6   2    29124.99    27736.79    370.81 o 
   3   6   2    51685.39    51767.68    745.57 o 
   4   6   2     6702.14     7124.76    125.25 o 
   5   6   2     8599.87     8844.69    154.43 o 
   6   6   2    18787.76    18622.53    310.45 o 
   7   6   2     1750.36     1828.95     64.64 o 
   8   6   2     1989.55     2035.93     71.61 o 
  -9   7   2      644.27      659.31     54.64 o 
  -8   7   2     4974.71     5024.22    114.12 o 
  -7   7   2     2337.95     2353.20     65.66 o 
  -6   7   2     1017.28     1062.84     34.15 o 
  -5   7   2    18883.88    19115.17    283.11 o 
  -4   7   2     8806.13     8519.82    130.90 o 
  -3   7   2     4280.28     4433.17     71.82 o 
  -2   7   2    49582.72    47883.74    751.78 o 
  -1   7   2     3926.74     3738.46     67.48 o 
   0   7   2     1153.98     1154.87     25.66 o 
   1   7   2    17540.48    17519.44    257.02 o 
   2   7   2     6828.86     6504.39    159.23 o 
   3   7   2      283.48      336.85     16.04 o 
   4   7   2    16480.82    16472.14    271.74 o 
   5   7   2     5553.23     5619.45    105.61 o 
   6   7   2     1845.65     1952.63     54.47 o 
   7   7   2     3432.94     3457.34     91.29 o 
   8   7   2     1933.49     1969.04     70.10 o 
  -9   8   2       52.26       10.05     42.31 o 
  -8   8   2      142.09      155.78     34.41 o 
  -7   8   2      486.00      552.58     36.54 o 
  -6   8   2      601.43      684.99     30.54 o 
  -5   8   2      115.72      141.78     16.70 o 
  -4   8   2      377.37      392.35     18.18 o 
  -3   8   2      131.97      162.14     12.53 o 
  -2   8   2        1.70       23.94     13.05 o 
  -1   8   2       65.40       93.66     22.73 o 
   0   8   2     2286.45     2320.23     42.51 o 
   1   8   2       42.93      119.61     12.63 o 
   2   8   2     1340.95     1389.28     40.00 o 
   3   8   2      681.37      650.74     22.76 o 
   4   8   2       97.28      131.52     19.57 o 
   5   8   2      258.39      283.03     25.69 o 
   6   8   2       83.66      127.26     25.46 o 
   7   8   2       68.71      118.14     35.12 o 
   8   8   2        1.65       -5.18     35.01 o 
  -9   9   2     1070.47     1087.94     73.78 o 
  -8   9   2     6313.73     6271.86    161.68 o 
  -7   9   2     3851.36     3770.99     90.18 o 
  -6   9   2     3450.03     3479.73     72.82 o 
  -5   9   2    22994.45    22585.96    363.69 o 
  -4   9   2     7083.43     6927.82    109.93 o 
  -3   9   2     6310.91     6122.11     98.60 o 
  -2   9   2    46309.02    43675.01    688.82 o 
  -1   9   2    25539.33    25779.99    410.47 o 
   0   9   2     1706.55     1681.23     42.69 o 
   1   9   2    35953.98    35505.66    515.44 o 
   2   9   2    15563.65    15570.06    275.80 o 
   3   9   2     2005.49     2075.45     44.32 o 
   4   9   2    23322.27    22795.35    371.85 o 
   5   9   2     7714.28     7619.17    137.34 o 
   6   9   2      850.39      900.68     38.94 o 
   7   9   2     8803.12     8493.09    178.39 o 
   8   9   2     4352.06     4039.74    121.25 o 
  -8  10   2       97.68       83.89     32.54 o 
  -7  10   2     3862.01     3932.23     94.29 o 
  -6  10   2     7861.39     7687.40    154.76 o 
  -5  10   2     2173.15     2188.37     60.00 o 
  -4  10   2     5210.75     5228.30     96.13 o 
  -3  10   2    10084.70     9715.27    164.32 o 
  -2  10   2     4707.77     4729.39     87.64 o 
  -1  10   2    15110.55    15363.10    250.35 o 
   0  10   2    24793.43    24005.05    351.38 o 
   1  10   2     4543.63     4447.01     74.97 o 
   2  10   2    22949.83    21720.13    321.12 o 
   3  10   2    24353.08    23170.53    341.36 o 
   4  10   2     2153.12     2110.26     52.40 o 
   5  10   2     2888.28     3062.23     68.53 o 
   6  10   2     9362.71     9207.16    165.42 o 
   7  10   2      833.31     1001.50     59.55 o 
   8  10   2     1550.62     1530.04     76.50 o 
  -8  11   2       13.27       -5.64     31.66 o 
  -7  11   2       54.94       58.04     30.34 o 
  -6  11   2       90.05      120.29     29.19 o 
  -5  11   2      220.70      244.11     28.17 o 
  -4  11   2       19.38       11.97     22.21 o 
  -3  11   2     2223.63     2385.66     54.42 o 
  -2  11   2     1738.07     1844.08     46.63 o 
  -1  11   2     2346.09     2365.82     46.01 o 
   0  11   2     1492.25     1574.93     35.69 o 
   1  11   2      283.13      335.53     18.88 o 
   2  11   2      364.88      371.50     33.70 o 
   3  11   2      273.96      291.65     19.68 o 
   4  11   2       38.29       61.85     20.93 o 
   5  11   2       26.32       26.92     24.06 o 
   6  11   2      184.73      151.20     27.75 o 
   7  11   2      457.71      497.26     50.11 o 
   8  11   2        9.41       40.35     49.03 o 
  -8  12   2       11.74       20.38     34.35 o 
  -7  12   2     6481.32     6145.60    133.69 o 
  -6  12   2     8947.46     8567.40    172.90 o 
  -5  12   2      239.20      240.19     26.76 o 
  -4  12   2     9475.11     9126.44    158.90 o 
  -3  12   2    14450.38    13632.18    227.63 o 
  -2  12   2     7097.03     7032.38    125.71 o 
  -1  12   2     7116.39     7147.51    114.00 o 
   0  12   2    27883.06    26563.55    389.73 o 
   1  12   2     6653.29     6795.38    109.66 o 
   2  12   2    13761.50    13691.96    209.13 o 
   3  12   2    22490.47    20998.49    313.47 o 
   4  12   2     5000.75     4937.80     87.30 o 
   5  12   2     5402.26     5571.06    120.62 o 
   6  12   2    12474.45    12272.51    239.09 o 
   7  12   2     1082.38     1166.64     66.04 o 
  -8  13   2     4649.98     4396.69    134.83 o 
  -7  13   2     2124.96     2148.91     68.91 o 
  -6  13   2      414.11      482.52     37.69 o 
  -5  13   2    17444.64    16908.00    280.87 o 
  -4  13   2     5268.46     5258.28    101.38 o 
  -3  13   2     1190.45     1257.68     67.94 o 
  -2  13   2    45821.51    44506.19    706.03 o 
  -1  13   2    10341.03     9901.36    171.27 o 
   0  13   2      277.44      343.25     22.17 o 
   1  13   2    25079.28    24598.36    363.34 o 
   2  13   2     9124.53     9025.77    144.25 o 
   3  13   2      339.49      345.11     27.97 o 
   4  13   2    11131.25    10859.83    187.67 o 
   5  13   2     5303.06     5254.70    116.87 o 
   6  13   2     1455.52     1457.59     56.61 o 
   7  13   2     3651.28     3636.69    113.89 o 
  -8  14   2      110.70       88.85     48.74 o 
  -7  14   2       24.24       -4.00     33.93 o 
  -6  14   2       15.50        6.96     30.87 o 
  -5  14   2     1774.11     1753.22     52.91 o 
  -4  14   2        3.58       25.26     25.25 o 
  -3  14   2      637.93      649.41     33.59 o 
  -2  14   2      602.80      732.11     33.53 o 
  -1  14   2     1854.13     1938.90     56.39 o 
   0  14   2      327.54      387.65     22.54 o 
   1  14   2      349.97      386.39     23.40 o 
   2  14   2       16.42       18.66     19.87 o 
   3  14   2      632.78      647.40     44.35 o 
   4  14   2        8.72       23.28     28.68 o 
   5  14   2        9.02       12.42     29.37 o 
   6  14   2        6.06       19.93     32.24 o 
   7  14   2       79.51      127.15     52.71 o 
  -7  15   2     2158.24     2040.69     70.06 o 
  -6  15   2      395.43      459.49     40.44 o 
  -5  15   2    10603.84    10511.81    185.57 o 
  -4  15   2     2318.70     2423.92     63.25 o 
  -3  15   2     1078.58     1153.08     44.37 o 
  -2  15   2    19731.95    19411.59    320.78 o 
  -1  15   2     3093.64     3148.84     71.11 o 
   0  15   2     2575.88     2530.88     54.34 o 
   1  15   2    16854.59    16448.94    249.03 o 
   2  15   2     6292.79     6304.01    108.27 o 
   3  15   2      462.90      482.57     36.77 o 
   4  15   2     4988.95     4875.46    112.25 o 
   5  15   2     4713.19     4576.56    114.50 o 
   6  15   2       47.89       22.53     36.24 o 
   7  15   2     2641.37     2544.43     81.75 o 
  -7  16   2     3153.82     3007.98    145.04 o 
  -6  16   2     7453.32     7100.27    154.16 o 
  -5  16   2     1311.67     1361.78     50.32 o 
  -4  16   2    11143.02    10711.31    227.14 o 
  -3  16   2    17772.64    17424.19    292.32 o 
  -2  16   2      952.13     1002.91     41.89 o 
  -1  16   2    11073.71    11434.09    198.06 o 
   0  16   2    13822.40    13558.48    230.38 o 
   1  16   2     1087.53     1051.00     37.62 o 
   2  16   2     7924.01     7779.31    130.89 o 
   3  16   2    16101.89    15698.44    297.84 o 
   4  16   2     1104.81     1094.00     51.12 o 
   5  16   2     3790.80     3818.14     98.59 o 
   6  16   2     6477.80     6350.05    144.55 o 
  -7  17   2       88.27       46.12     37.72 o 
  -6  17   2        1.13      -33.47     34.01 o 
  -5  17   2       65.28       49.23     31.75 o 
  -4  17   2      509.04      574.26     38.54 o 
  -3  17   2       54.59        7.94     35.48 o 
  -2  17   2     2058.11     2238.54     73.95 o 
  -1  17   2     1236.86     1265.07     45.61 o 
   0  17   2       32.88       70.43     28.55 o 
   1  17   2      403.60      466.53     38.48 o 
   2  17   2      167.82      209.29     32.14 o 
   3  17   2      259.59      251.25     35.16 o 
   4  17   2      289.70      382.40     40.69 o 
   5  17   2       62.28       79.07     37.29 o 
   6  17   2      162.39      102.90     42.41 o 
  -6  18   2     3122.58     3060.44     89.39 o 
  -5  18   2       12.87       38.19     33.93 o 
  -4  18   2     4659.51     4430.15     97.41 o 
  -3  18   2     6419.45     6408.88    126.20 o 
  -2  18   2      722.19      839.40     42.18 o 
  -1  18   2     2579.47     2882.63     71.26 o 
   0  18   2     9438.11     9474.87    171.05 o 
   1  18   2     1216.13     1378.97     60.18 o 
   2  18   2     2839.48     2867.34     83.43 o 
   3  18   2     5315.92     5288.55    121.79 o 
   4  18   2      700.93      757.96     48.88 o 
   5  18   2     1304.27     1260.19     59.76 o 
   6  18   2     2834.15     2794.33     88.95 o 
  -6  19   2      399.92      439.00     46.34 o 
  -5  19   2     8461.15     8193.12    175.02 o 
  -4  19   2     2721.24     2862.06     82.73 o 
  -3  19   2      433.07      399.06     36.10 o 
  -2  19   2    14261.48    14847.92    255.77 o 
  -1  19   2     7249.44     7866.22    148.85 o 
   0  19   2      504.03      591.55     45.88 o 
   1  19   2    18013.57    18206.97    341.36 o 
   2  19   2     8006.79     7873.39    166.10 o 
   3  19   2      415.38      508.00     49.78 o 
   4  19   2     6158.17     6141.12    139.46 o 
   5  19   2     4294.95     4027.99    107.26 o 
  -6  20   2      234.63      137.74     51.87 o 
  -5  20   2      155.87      203.84     40.54 o 
  -4  20   2      650.32      612.02     50.53 o 
  -3  20   2      294.95      330.01     38.05 o 
  -2  20   2      203.26      345.66     36.19 o 
  -1  20   2      352.83      443.58     44.53 o 
   0  20   2      670.37      851.30     51.57 o 
   1  20   2       66.52       63.32     37.57 o 
   2  20   2     1058.59     1068.33     56.50 o 
   3  20   2      563.08      661.27     54.71 o 
   4  20   2        6.50      -42.46     42.46 o 
   5  20   2      260.71      284.89     50.19 o 
  -5  21   2     2454.82     2465.88     81.54 o 
  -4  21   2      431.17      449.34     72.74 o 
  -3  21   2       62.93       58.83     35.45 o 
  -2  21   2     4736.77     4930.78    122.19 o 
  -1  21   2     1912.97     2199.29     92.89 o 
   0  21   2      253.93      232.41     41.97 o 
   1  21   2     5504.91     5724.61    134.36 o 
   2  21   2     2138.42     2069.60     84.99 o 
   3  21   2      393.96      368.29     52.09 o 
   4  21   2     2056.24     1937.17     83.91 o 
   5  21   2     1900.49     1976.34    158.94 o 
  -5  22   2      168.05      138.53    101.91 o 
  -4  22   2     4529.87     4427.82    147.07 o 
  -3  22   2     5269.65     5414.03    160.19 o 
  -2  22   2     1033.63     1249.07     64.12 o 
  -1  22   2     4310.62     4653.10    119.01 o 
   0  22   2     8867.67     9337.77    197.16 o 
   1  22   2     1055.16     1182.28     62.29 o 
   2  22   2     4232.45     4413.54    130.31 o 
   3  22   2     5918.25     5700.62    157.02 o 
   4  22   2      515.62      455.20     56.78 o 
  -4  23   2     1254.50     1212.87    138.39 o 
  -3  23   2      162.71      147.78     46.59 o 
  -2  23   2     1658.99     1734.87     73.03 o 
  -1  23   2      889.19     1073.99     61.27 o 
   0  23   2      375.97      405.23     48.83 o 
   1  23   2     1329.49     1450.01     79.00 o 
   2  23   2      561.79      498.89     79.58 o 
   3  23   2      122.44      129.23     49.85 o 
  -3  24   2     1126.00     1149.05     74.21 o 
  -2  24   2       50.26       14.70     44.75 o 
  -1  24   2      888.41     1009.75     63.77 o 
   0  24   2     1575.25     1713.48     74.02 o 
   1  24   2      234.68      263.44     48.87 o 
   2  24   2      559.68      616.43     62.30 o 
  -2  25   2     4936.21     5140.73    144.70 o 
  -1  25   2     2496.42     2665.33     93.52 o 
   0  25   2      453.20      550.49     82.80 o 
   1  25   2     4551.44     4710.48    145.53 o 
  -9   1   3     1829.19     1911.55     68.33 o 
  -8   1   3     8913.47     9262.81    189.62 o 
  -7   1   3     2662.04     2796.51     57.90 o 
  -6   1   3     3468.67     3787.68     67.74 o 
  -5   1   3    23683.60    23741.81    347.23 o 
  -4   1   3     6836.53     6894.64    105.92 o 
  -3   1   3    13031.65    13992.24    205.18 o 
  -2   1   3    54099.67    54562.56   1066.54 o 
  -1   1   3    13857.15    13969.45    222.74 o 
   0   1   3     5893.05     6105.34     91.41 o 
   1   1   3    44412.66    43845.68    962.62 o 
   2   1   3    53727.88    52644.55   1036.29 o 
   3   1   3      403.62      324.17     17.57 o 
   4   1   3    24030.14    23451.93    431.78 o 
   5   1   3     7958.15     7907.60    160.23 o 
   6   1   3      179.60      243.33     34.85 o 
   7   1   3     4456.06     4367.93    105.80 o 
   8   1   3     4375.41     4078.75    109.09 o 
  -9   2   3     3636.00     3730.84    110.99 o 
  -8   2   3       14.50       78.50     26.27 o 
  -7   2   3     9041.35     9253.58    147.11 o 
  -6   2   3    17642.24    17930.86    267.35 o 
  -5   2   3       44.80       67.31     15.05 o 
  -4   2   3    38656.15    41317.47    596.17 o 
  -3   2   3    63341.44    65758.94    941.62 o 
  -2   2   3     1556.44     1563.32     35.08 o 
  -1   2   3    26630.60    25154.71    763.89 o 
   0   2   3    40432.18    39473.98    794.39 o 
   1   2   3       31.04       77.27     18.65 o 
   2   2   3    35845.86    36494.38    768.87 o 
   3   2   3    48014.36    48057.20    765.30 o 
   4   2   3      270.09      260.24     20.24 o 
   5   2   3    23229.99    22907.45    425.62 o 
   6   2   3    20914.59    20281.75    382.29 o 
   7   2   3      688.45      740.74     44.61 o 
   8   2   3     2728.11     2864.73     84.96 o 
  -9   3   3       47.10       48.72     35.11 o 
  -8   3   3       70.33       77.25     25.94 o 
  -7   3   3      240.41      260.70     23.53 o 
  -6   3   3      220.86      286.86     26.15 o 
  -5   3   3       36.73       97.57     22.49 o 
  -4   3   3       17.46       14.50     10.51 o 
  -3   3   3      117.62      151.74     10.31 o 
  -2   3   3      888.16      946.02     21.89 o 
  -1   3   3      746.37      739.89     31.81 o 
   0   3   3        7.73       37.90      7.45 o 
   1   3   3     2219.22     2268.19     44.39 o 
   2   3   3     3368.04     3733.60     68.30 o 
   3   3   3       34.62       10.17     14.53 o 
   4   3   3      745.26      795.28     29.50 o 
   5   3   3      132.86      132.38     27.86 o 
   6   3   3      354.13      390.39     37.16 o 
   7   3   3       13.15       17.69     31.53 o 
   8   3   3        7.53       89.04     35.84 o 
  -9   4   3     3612.35     3664.90    165.34 o 
  -8   4   3       40.22       21.09     25.91 o 
  -7   4   3     6241.28     6337.62    106.40 o 
  -6   4   3    11121.86    11164.93    171.29 o 
  -5   4   3       82.88       67.73     14.65 o 
  -4   4   3    18517.02    18721.70    274.50 o 
  -3   4   3    27939.51    27948.99    403.88 o 
  -2   4   3      116.49      114.59      8.38 o 
  -1   4   3    32244.96    31000.72    448.59 o 
   0   4   3    48831.83    46327.23   1595.63 o 
   1   4   3      164.07      195.94     14.25 o 
   2   4   3    18892.68    19089.32    309.20 o 
   3   4   3    25879.06    26224.33    422.84 o 
   4   4   3     1708.04     1756.78     43.58 o 
   5   4   3     7854.04     8021.56    166.96 o 
   6   4   3    17445.67    17308.88    330.42 o 
   7   4   3      778.30      812.58     46.07 o 
   8   4   3     2829.67     2744.88     83.27 o 
  -9   5   3     2647.79     2829.54     94.30 o 
  -8   5   3     9200.84     9525.59    189.55 o 
  -7   5   3     3005.52     3060.75     61.62 o 
  -6   5   3     5160.19     5312.20     89.71 o 
  -5   5   3    31027.57    30564.39    445.36 o 
  -4   5   3     7345.86     7129.68    110.11 o 
  -3   5   3    14172.39    14616.44    215.22 o 
  -2   5   3    55287.13    52864.53   1008.01 o 
  -1   5   3    13170.38    12496.42    329.07 o 
   0   5   3     6774.27     6952.11    106.13 o 
   1   5   3    58805.54    54792.34    865.95 o 
   2   5   3    38601.54    38089.50    607.57 o 
   3   5   3     2175.13     2087.81     47.08 o 
   4   5   3    25280.14    25747.32    378.03 o 
   5   5   3    10538.44    10404.19    179.40 o 
   6   5   3      235.97      260.40     33.09 o 
   7   5   3     8336.06     8099.20    171.52 o 
   8   5   3     4472.17     4277.33    109.55 o 
  -9   6   3      368.21      394.24     46.60 o 
  -8   6   3       25.23      -39.70     39.70 o 
  -7   6   3      251.14      296.74     33.94 o 
  -6   6   3     1853.67     1884.24     43.66 o 
  -5   6   3       32.95       32.95     15.06 o 
  -4   6   3      964.54      963.94     28.54 o 
  -3   6   3     3981.40     3994.73     65.26 o 
  -2   6   3       36.19       60.23     10.13 o 
  -1   6   3     1188.04     1390.12     28.49 o 
   0   6   3      568.45      580.30     18.44 o 
   1   6   3        4.83       25.14      9.70 o 
   2   6   3     1407.85     1556.03     78.36 o 
   3   6   3       90.75      142.03     17.53 o 
   4   6   3      127.15      166.62     20.39 o 
   5   6   3      729.51      820.25     34.96 o 
   6   6   3     1301.95     1343.32     53.90 o 
   7   6   3      463.80      523.18     42.81 o 
   8   6   3      537.27      581.75     47.67 o 
  -9   7   3      739.14      925.40     78.72 o 
  -8   7   3     4497.88     4596.10    106.09 o 
  -7   7   3     2358.90     2413.88     59.49 o 
  -6   7   3     5905.22     5841.01    106.35 o 
  -5   7   3    15723.68    15788.72    236.07 o 
  -4   7   3     4640.16     4419.46     73.10 o 
  -3   7   3     6672.71     6983.37    118.89 o 
  -2   7   3    12685.38    12251.60    199.49 o 
  -1   7   3     8897.01     8579.12    130.09 o 
   0   7   3     1541.42     1456.93     30.48 o 
   1   7   3    18064.63    17656.86    260.00 o 
   2   7   3     9490.99     9174.59    224.65 o 
   3   7   3      266.73      254.42     19.90 o 
   4   7   3    13163.56    13276.50    223.84 o 
   5   7   3     8351.65     8557.62    152.16 o 
   6   7   3       25.00       62.39     29.55 o 
   7   7   3     4898.21     4969.22    118.05 o 
   8   7   3     2188.82     2192.22     76.19 o 
  -9   8   3     4472.02     4593.36    166.72 o 
  -8   8   3       98.53       65.21     29.96 o 
  -7   8   3     7256.86     7632.71    155.06 o 
  -6   8   3    20440.84    20223.85    328.60 o 
  -5   8   3       41.75       87.41     18.30 o 
  -4   8   3    27610.20    26783.38    391.17 o 
  -3   8   3    29362.31    27982.00    444.76 o 
  -2   8   3     1736.57     1899.41     43.02 o 
  -1   8   3    26215.24    25552.57    374.66 o 
   0   8   3    40178.12    38506.65    557.00 o 
   1   8   3     1646.47     1696.28     36.48 o 
   2   8   3    28145.25    27551.38    402.50 o 
   3   8   3    30258.50    29479.26    476.31 o 
   4   8   3     1176.55     1222.89     40.48 o 
   5   8   3    16678.58    16664.93    279.16 o 
   6   8   3    12612.09    12438.15    245.38 o 
   7   8   3     1021.42     1120.71     70.24 o 
   8   8   3     3286.51     3273.17     94.06 o 
  -9   9   3       49.70        8.98     38.28 o 
  -8   9   3      662.82      788.22     45.20 o 
  -7   9   3      154.64      172.70     30.40 o 
  -6   9   3       62.93       88.63     22.88 o 
  -5   9   3     4782.48     4816.75     90.55 o 
  -4   9   3     1389.21     1423.79     38.92 o 
  -3   9   3       34.40       91.54     22.06 o 
  -2   9   3    14484.48    15000.98    244.48 o 
  -1   9   3      563.10      544.65     22.64 o 
   0   9   3     1663.58     1703.10     36.25 o 
   1   9   3     7000.22     6923.39    109.57 o 
   2   9   3     2616.14     2703.91     52.31 o 
   3   9   3     2334.50     2466.20     55.88 o 
   4   9   3     3786.14     3708.80     76.95 o 
   5   9   3       66.22      104.64     26.68 o 
   6   9   3     1287.44     1270.00     53.49 o 
   7   9   3       77.95       91.51     36.68 o 
   8   9   3      173.90      145.38     40.64 o 
  -8  10   3      183.11      217.35     36.79 o 
  -7  10   3     3741.45     3719.18     90.32 o 
  -6  10   3     2736.28     2734.81     62.88 o 
  -5  10   3      462.08      474.94     26.32 o 
  -4  10   3     6149.12     6116.62    110.36 o 
  -3  10   3     4082.54     3879.32     75.31 o 
  -2  10   3      313.80      377.37     27.75 o 
  -1  10   3    15211.84    15017.65    245.32 o 
   0  10   3    13496.58    13370.60    200.90 o 
   1  10   3      337.19      397.47     21.87 o 
   2  10   3    13248.11    13093.04    198.77 o 
   3  10   3    10076.77     9797.54    169.20 o 
   4  10   3      632.60      705.55     32.29 o 
   5  10   3     3456.55     3544.50     78.45 o 
   6  10   3     4572.00     4428.45     95.46 o 
   7  10   3      664.71      603.94     45.23 o 
  -8  11   3     5825.92     5622.48    126.93 o 
  -7  11   3     1212.65     1233.85     52.29 o 
  -6  11   3     1318.81     1421.39     45.83 o 
  -5  11   3    19834.62    18840.51    308.25 o 
  -4  11   3    12166.23    11626.73    196.11 o 
  -3  11   3     2526.36     2514.44     56.69 o 
  -2  11   3    54200.54    50825.13    801.52 o 
  -1  11   3     9272.16     9366.76    159.42 o 
   0  11   3     2410.84     2407.46     47.76 o 
   1  11   3    35964.30    34429.48    502.31 o 
   2  11   3    19615.14    19389.82    289.49 o 
   3  11   3     2455.94     2411.64     57.08 o 
   4  11   3    23619.65    22726.29    374.59 o 
   5  11   3     7725.99     7493.40    138.65 o 
   6  11   3     1744.93     1833.93     56.87 o 
   7  11   3     5012.58     4966.25    139.35 o 
  -8  12   3        7.37       40.60     32.34 o 
  -7  12   3      642.12      734.68     43.50 o 
  -6  12   3     2874.44     2829.86     66.28 o 
  -5  12   3      144.26      144.59     26.29 o 
  -4  12   3      890.83      969.72     58.33 o 
  -3  12   3     8734.17     8595.35    150.58 o 
  -2  12   3      590.85      662.89     30.37 o 
  -1  12   3     1200.64     1186.97     31.39 o 
   0  12   3     9318.07     9285.96    156.94 o 
   1  12   3       86.08       58.20     16.30 o 
   2  12   3     3207.57     3151.76     62.05 o 
   3  12   3     5785.73     5716.17    108.32 o 
   4  12   3        5.37        6.28     23.15 o 
   5  12   3     3603.51     3620.85     80.23 o 
   6  12   3     1367.19     1338.71     58.71 o 
   7  12   3        2.05      -39.34     48.54 o 
  -8  13   3     1565.80     1410.38     72.20 o 
  -7  13   3      818.73      899.36     46.70 o 
  -6  13   3      956.28     1000.98     42.08 o 
  -5  13   3     2868.34     2815.34     67.21 o 
  -4  13   3     1840.27     1890.44     52.92 o 
  -3  13   3     1757.09     1829.90     51.00 o 
  -2  13   3    11483.00    11428.58    194.78 o 
  -1  13   3     2212.16     2107.22     52.01 o 
   0  13   3     4865.55     4844.24     82.98 o 
   1  13   3    10035.87     9843.73    154.47 o 
   2  13   3      675.25      673.85     30.09 o 
   3  13   3       25.72       55.50     31.48 o 
   4  13   3     3148.75     3333.52     75.72 o 
   5  13   3     3042.39     2984.02     81.00 o 
   6  13   3       98.46      134.35     37.07 o 
   7  13   3     2175.07     2195.97     88.01 o 
  -8  14   3        0.17      -29.89     63.58 o 
  -7  14   3     4803.50     4461.87    107.48 o 
  -6  14   3    12074.30    11274.39    222.73 o 
  -5  14   3      158.94      190.58     29.03 o 
  -4  14   3     9602.82     9373.77    166.52 o 
  -3  14   3    21450.12    21025.54    363.45 o 
  -2  14   3      150.97      185.60     25.84 o 
  -1  14   3    13460.53    12974.42    218.72 o 
   0  14   3    28252.77    27392.99    440.56 o 
   1  14   3       25.88       51.73     20.20 o 
   2  14   3    12944.85    12850.14    200.05 o 
   3  14   3    15193.71    14681.01    249.92 o 
   4  14   3     1059.87     1065.16     49.47 o 
   5  14   3     7438.54     7207.44    153.21 o 
   6  14   3     7965.59     7940.48    169.64 o 
   7  14   3      894.39      921.60     63.65 o 
  -7  15   3      442.51      459.74     43.22 o 
  -6  15   3      404.74      455.37     41.12 o 
  -5  15   3     7052.83     6917.91    130.72 o 
  -4  15   3      461.71      525.01     35.67 o 
  -3  15   3      714.56      787.11     39.21 o 
  -2  15   3     9578.40     9765.12    171.93 o 
  -1  15   3     2268.81     2264.99     58.07 o 
   0  15   3      483.62      542.86     30.30 o 
   1  15   3     8028.32     7961.26    130.04 o 
   2  15   3     2027.79     2027.53     51.22 o 
   3  15   3     1582.86     1602.75     59.44 o 
   4  15   3     2035.43     1953.66     64.42 o 
   5  15   3      917.67     1040.96     52.50 o 
   6  15   3      448.54      444.13     44.12 o 
  -7  16   3     1098.91     1083.56     64.98 o 
  -6  16   3      455.44      510.09     42.66 o 
  -5  16   3     1305.12     1181.51     52.41 o 
  -4  16   3     2147.25     2125.36     56.18 o 
  -3  16   3     1277.90     1399.40     50.37 o 
  -2  16   3       17.72       -2.76     26.76 o 
  -1  16   3     1446.84     1384.97     54.35 o 
   0  16   3     1788.47     1880.24     52.38 o 
   1  16   3      485.84      559.03     32.36 o 
   2  16   3     1018.03     1019.74     39.15 o 
   3  16   3     2271.44     2357.24     71.07 o 
   4  16   3      268.69      271.92     36.43 o 
   5  16   3      694.99      785.09     50.02 o 
   6  16   3     1258.21     1328.39     62.28 o 
  -7  17   3     1663.80     1453.51     73.83 o 
  -6  17   3     1543.96     1623.07     63.89 o 
  -5  17   3    12227.07    11845.51    235.62 o 
  -4  17   3      928.52      991.98     61.53 o 
  -3  17   3     2316.63     2365.55     65.14 o 
  -2  17   3    13443.09    14003.31    240.39 o 
  -1  17   3     2309.18     2404.67     63.08 o 
   0  17   3      967.17     1072.36     39.46 o 
   1  17   3    17485.33    17297.58    296.82 o 
   2  17   3     7071.31     7125.22    174.38 o 
   3  17   3      815.80      990.94     49.57 o 
   4  17   3     7357.26     7316.76    157.20 o 
   5  17   3     5230.26     5033.11    121.68 o 
   6  17   3      499.81      427.81     48.32 o 
  -6  18   3     3810.04     3815.69    101.25 o 
  -5  18   3      263.28      277.85     35.47 o 
  -4  18   3     2850.92     2830.36     72.57 o 
  -3  18   3     8001.20     8005.44    150.49 o 
  -2  18   3      275.27      323.04     34.19 o 
  -1  18   3     2713.34     2875.21     71.52 o 
   0  18   3     7331.31     7241.10    137.38 o 
   1  18   3      159.89      183.70     36.26 o 
   2  18   3     3741.27     3794.95    111.78 o 
   3  18   3     6007.87     5864.25    131.54 o 
   4  18   3       38.26      -28.30     34.98 o 
   5  18   3     3414.17     3300.85     94.61 o 
  -6  19   3      187.22      140.96     44.67 o 
  -5  19   3      675.19      695.24     67.02 o 
  -4  19   3       12.51       18.92     30.72 o 
  -3  19   3       32.55       20.82     30.69 o 
  -2  19   3      775.93      990.56     45.40 o 
  -1  19   3      229.48      240.74     32.45 o 
   0  19   3      345.83      406.01     40.07 o 
   1  19   3     2077.79     2069.40     72.56 o 
   2  19   3       96.04       36.51     39.17 o 
   3  19   3       33.24       15.29     52.52 o 
   4  19   3      347.17      409.32     44.61 o 
   5  19   3      979.88      887.88     55.71 o 
  -6  20   3     2761.00     2647.28    131.05 o 
  -5  20   3       29.90       53.14     36.10 o 
  -4  20   3     4134.15     4179.25     96.89 o 
  -3  20   3    11691.15    11989.55    214.85 o 
  -2  20   3      573.76      640.61     52.63 o 
  -1  20   3     9197.43     9155.66    153.15 o 
   0  20   3    13279.23    13546.64    263.94 o 
   1  20   3       14.05       -2.36     34.95 o 
   2  20   3     5551.07     5473.88    146.69 o 
   3  20   3     5334.19     5246.48    143.18 o 
   4  20   3      112.73      115.26     47.04 o 
   5  20   3     4096.23     3922.26    124.16 o 
  -5  21   3     2558.63     2380.11    109.73 o 
  -4  21   3     2360.98     2458.64     73.82 o 
  -3  21   3      384.69      421.52     41.51 o 
  -2  21   3     6336.16     6640.99    133.10 o 
  -1  21   3     2128.21     2280.00     78.17 o 
   0  21   3     1270.54     1300.91     61.95 o 
   1  21   3     5684.37     5796.46    134.61 o 
   2  21   3     2012.61     2140.45     86.63 o 
   3  21   3      319.09      257.96     48.63 o 
   4  21   3     2889.28     2763.46    150.55 o 
  -5  22   3       23.47      -37.64     97.28 o 
  -4  22   3      149.16       80.23     39.06 o 
  -3  22   3      244.33      269.51     61.23 o 
  -2  22   3       82.17       98.76     40.56 o 
  -1  22   3      252.53      268.44     45.27 o 
   0  22   3      200.01      233.04     43.47 o 
   1  22   3       79.75       64.20     49.14 o 
   2  22   3       26.92      -25.05     43.98 o 
   3  22   3      165.36      184.23     48.39 o 
   4  22   3      148.83      241.45     88.88 o 
  -4  23   3      919.67      934.27     62.06 o 
  -3  23   3      610.01      714.51     57.75 o 
  -2  23   3     4383.30     4833.38    136.33 o 
  -1  23   3     1359.84     1561.86     70.62 o 
   0  23   3      988.02     1081.40     70.04 o 
   1  23   3     5928.50     5985.17    171.83 o 
   2  23   3     1592.56     1671.99     81.93 o 
   3  23   3      411.98      403.91     55.13 o 
  -3  24   3     3220.81     3270.31     89.67 o 
  -2  24   3      329.56      229.29     59.05 o 
  -1  24   3     2162.29     2440.39     87.44 o 
   0  24   3     4679.60     4833.81    124.71 o 
   1  24   3      270.51      275.87     54.86 o 
   2  24   3     2070.28     2183.41    113.84 o 
  -1  25   3        2.31       24.14     44.56 o 
   0  25   3        0.20       11.94     44.82 o 
  -9   0   4     3972.49     4200.21    153.73 o 
  -8   0   4      144.08      161.65     33.24 o 
  -7   0   4    17062.70    17934.04    381.60 o 
  -6   0   4    19969.21    20975.79    439.26 o 
  -5   0   4       11.95       65.19     19.66 o 
  -4   0   4    50314.20    52954.34   1077.53 o 
  -3   0   4    36592.72    36710.18    748.45 o 
  -2   0   4      355.83      383.42     54.46 o 
  -1   0   4    28171.80    22198.40    782.40 o 
   0   0   4    34281.05    34486.25    801.22 o 
   1   0   4      636.89      639.30     25.36 o 
   2   0   4    18225.60    18606.46    499.18 o 
   3   0   4    26559.42    25802.96    666.84 o 
   4   0   4       48.09       45.72     64.63 o 
   5   0   4     8031.79     8078.06    232.50 o 
   6   0   4    12825.95    12623.67    351.70 o 
   7   0   4      615.67      570.29     80.77 o 
   8   0   4     3657.86     3432.83    135.23 o 
  -9   1   4      636.80      728.80    100.15 o 
  -8   1   4     1451.60     1603.85     46.02 o 
  -7   1   4     1115.49     1148.30     58.42 o 
  -6   1   4     1573.72     1639.52     36.56 o 
  -5   1   4     7079.82     7351.54    115.18 o 
  -4   1   4     3269.33     3388.17     61.67 o 
  -3   1   4    13253.59    13870.20    203.59 o 
  -2   1   4    17958.42    18706.87    298.35 o 
  -1   1   4     5984.48     6079.85    163.94 o 
   0   1   4     6886.55     7216.24    108.23 o 
   1   1   4    32548.71    33126.00    751.91 o 
   2   1   4     5570.41     5680.49     98.63 o 
   3   1   4     7197.88     7451.00    146.58 o 
   4   1   4     5911.61     5819.42    121.65 o 
   5   1   4      499.70      511.90     51.40 o 
   6   1   4       31.48       24.81     27.75 o 
   7   1   4     2525.50     2665.87     79.04 o 
   8   1   4      837.07      930.87     99.83 o 
  -9   2   4      811.90      882.06     59.73 o 
  -8   2   4       15.84       13.94     22.92 o 
  -7   2   4     4599.31     4770.76     84.41 o 
  -6   2   4     2178.24     2266.38     47.76 o 
  -5   2   4     1350.44     1437.38     40.64 o 
  -4   2   4     6574.98     6679.50    103.42 o 
  -3   2   4      512.37      462.12     15.36 o 
  -2   2   4      624.75      702.75     30.66 o 
  -1   2   4     2022.11     2054.13     48.72 o 
   0   2   4    15344.68    14935.59    217.98 o 
   1   2   4       66.96       81.76     13.39 o 
   2   2   4      787.53      715.92     25.04 o 
   3   2   4     3578.94     3398.76     66.82 o 
   4   2   4      578.66      659.56     29.33 o 
   5   2   4      426.79      461.21     40.75 o 
   6   2   4     4443.78     4351.97    103.24 o 
   7   2   4      132.66      181.79     34.65 o 
   8   2   4      791.16      755.89     50.91 o 
  -9   3   4     2231.25     2347.22    106.39 o 
  -8   3   4     7448.05     7825.54    162.38 o 
  -7   3   4     4488.75     4542.98     81.26 o 
  -6   3   4     9355.34    10014.29    155.23 o 
  -5   3   4    29907.21    31040.28    452.08 o 
  -4   3   4     8200.82     8122.65    124.07 o 
  -3   3   4    29652.95    30006.40    433.96 o 
  -2   3   4    42808.61    42180.52    666.23 o 
  -1   3   4    19007.29    18535.40    510.31 o 
   0   3   4    23594.25    23104.74    373.86 o 
   1   3   4    72467.98    68193.89    976.50 o 
   2   3   4    16459.19    16959.34    280.28 o 
   3   3   4     8247.86     8340.80    143.62 o 
   4   3   4    28948.23    28912.00    468.69 o 
   5   3   4     7690.05     7290.53    150.55 o 
   6   3   4      572.09      651.88     40.31 o 
   7   3   4    10707.47    10114.53    208.35 o 
   8   3   4     2178.31     2150.51     74.53 o 
  -9   4   4     1573.38     1792.81    157.86 o 
  -8   4   4      176.54      131.77     23.54 o 
  -7   4   4     5589.83     5509.53     94.62 o 
  -6   4   4     9230.63     9304.43    145.42 o 
  -5   4   4      221.69      208.84     16.82 o 
  -4   4   4    16395.55    16642.31    245.18 o 
  -3   4   4    12246.02    12364.63    183.21 o 
  -2   4   4      231.49      269.78     14.00 o 
  -1   4   4    10507.80    10557.67    207.20 o 
   0   4   4    20272.40    20048.97    330.02 o 
   1   4   4      809.47      905.64     28.90 o 
   2   4   4    17883.25    18475.55    300.77 o 
   3   4   4    10453.96    10463.19    177.16 o 
   4   4   4      119.59      124.99     21.18 o 
   5   4   4    10942.34    10580.70    209.00 o 
   6   4   4     3327.29     3333.60    103.17 o 
   7   4   4       17.19       55.43     33.33 o 
   8   4   4     1633.48     1671.76     80.42 o 
  -9   5   4      181.55      137.77     41.44 o 
  -8   5   4     1100.10     1171.83     57.74 o 
  -7   5   4      310.57      351.94     32.71 o 
  -6   5   4     1260.42     1221.78     34.80 o 
  -5   5   4     6506.54     6551.06    104.41 o 
  -4   5   4     2369.87     2524.00     46.42 o 
  -3   5   4     4447.04     4731.90     75.65 o 
  -2   5   4     7897.60     8139.63    157.20 o 
  -1   5   4       67.89      120.38     10.68 o 
   0   5   4     5539.04     5677.02     88.89 o 
   1   5   4     2921.33     2933.07     59.91 o 
   2   5   4      233.42      230.97     18.34 o 
   3   5   4     1287.67     1379.09     39.22 o 
   4   5   4     2907.27     2929.74     64.09 o 
   5   5   4      612.65      671.55     38.14 o 
   6   5   4       47.96       51.92     30.68 o 
   7   5   4      313.56      404.26     39.96 o 
   8   5   4      354.30      320.93     42.63 o 
  -9   6   4     3545.04     3597.07    139.37 o 
  -8   6   4       50.50       99.91     27.45 o 
  -7   6   4    11612.48    11774.67    199.33 o 
  -6   6   4    11195.33    11140.60    187.22 o 
  -5   6   4       23.63       69.46     17.35 o 
  -4   6   4    32832.77    32385.75    469.93 o 
  -3   6   4    34363.93    32839.12    475.63 o 
  -2   6   4      141.88      125.07     10.43 o 
  -1   6   4    49762.16    47350.71    759.57 o 
   0   6   4    24557.44    23956.19    363.55 o 
   1   6   4     1427.87     1484.22     31.94 o 
   2   6   4    13113.21    12351.76    205.73 o 
   3   6   4    19508.89    19295.01    316.71 o 
   4   6   4      317.15      385.60     26.69 o 
   5   6   4    10126.03    10366.75    206.20 o 
   6   6   4     8104.29     7849.28    165.20 o 
   7   6   4      224.45      218.09     38.99 o 
   8   6   4     2757.70     2715.20     85.39 o 
  -9   7   4     1165.42     1352.42     89.18 o 
  -8   7   4     4184.78     4286.17    117.36 o 
  -7   7   4     2160.16     2154.32     54.21 o 
  -6   7   4     5814.86     5705.95    104.16 o 
  -5   7   4     9624.60     9328.95    157.55 o 
  -4   7   4     4511.54     4641.33     76.63 o 
  -3   7   4     9741.40     9514.91    144.63 o 
  -2   7   4    20506.11    19508.81    286.16 o 
  -1   7   4     9800.16     9598.56    145.59 o 
   0   7   4    10394.78    10881.24    163.97 o 
   1   7   4    36378.98    35701.74    517.38 o 
   2   7   4     9369.37     9193.50    141.33 o 
   3   7   4     3673.69     3679.99     74.21 o 
   4   7   4    15135.20    15159.42    254.56 o 
   5   7   4     4249.42     4311.17    101.83 o 
   6   7   4       71.17       76.76     31.68 o 
   7   7   4     7503.75     7224.97    158.71 o 
  -9   8   4       13.17       19.99     42.09 o 
  -8   8   4       49.32      -16.48     34.98 o 
  -7   8   4      555.09      515.62     34.80 o 
  -6   8   4      176.19      205.88     22.61 o 
  -5   8   4      223.15      241.36     21.46 o 
  -4   8   4      775.81      745.65     25.08 o 
  -3   8   4      572.10      536.29     23.09 o 
  -2   8   4      770.79      874.01     37.10 o 
  -1   8   4     5079.15     5256.75     96.55 o 
   0   8   4     3483.72     3728.42     64.22 o 
   1   8   4      584.62      621.57     23.49 o 
   2   8   4      130.16      146.25     16.75 o 
   3   8   4     2116.72     2274.04     54.06 o 
   4   8   4       91.94      129.44     24.42 o 
   5   8   4       61.03       75.29     26.83 o 
   6   8   4      471.13      538.12     41.36 o 
   7   8   4        6.68       91.81     37.47 o 
  -9   9   4     2468.95     2551.90    117.13 o 
  -8   9   4     4312.65     4385.80    173.67 o 
  -7   9   4     1305.34     1398.02     51.53 o 
  -6   9   4     7958.25     7886.71    139.41 o 
  -5   9   4    16894.92    16262.37    266.69 o 
  -4   9   4     6456.17     6398.90    137.32 o 
  -3   9   4    11726.98    11441.82    190.73 o 
  -2   9   4    20731.92    19598.21    316.29 o 
  -1   9   4    12501.52    12094.66    227.45 o 
   0   9   4     8309.41     8475.33    121.32 o 
   1   9   4    38208.59    36705.74    533.64 o 
   2   9   4     6483.61     6348.63    103.59 o 
   3   9   4     3935.79     3781.70     77.15 o 
   4   9   4    22619.37    22261.15    367.29 o 
   5   9   4     7061.76     6975.84    130.76 o 
   6   9   4      302.46      351.79     38.69 o 
   7   9   4     8007.94     7901.51    171.57 o 
  -8  10   4       41.93       10.43     36.88 o 
  -7  10   4     4165.17     3951.53     93.20 o 
  -6  10   4    12974.75    12174.87    206.02 o 
  -5  10   4      573.48      598.97     29.44 o 
  -4  10   4    17438.54    17013.91    302.97 o 
  -3  10   4    16785.29    16380.62    267.88 o 
  -2  10   4     1305.16     1481.13     39.95 o 
  -1  10   4    16493.55    15320.05    228.98 o 
   0  10   4    24210.14    24503.28    359.86 o 
   1  10   4      264.80      340.08     19.73 o 
   2  10   4    21967.88    21287.80    348.11 o 
   3  10   4     9376.42     9122.90    160.19 o 
   4  10   4       35.86       55.44     24.26 o 
   5  10   4    10161.19     9781.34    175.05 o 
   6  10   4     3219.16     3237.13    103.30 o 
   7  10   4      222.68      234.98     41.47 o 
  -8  11   4      240.73      219.15     44.25 o 
  -7  11   4       38.07       34.48     34.71 o 
  -6  11   4     1075.53     1015.97     40.23 o 
  -5  11   4       11.38       17.89     29.78 o 
  -4  11   4        0.08       20.59     22.08 o 
  -3  11   4      194.29      250.19     23.19 o 
  -2  11   4      684.12      724.25     28.13 o 
  -1  11   4      124.02      161.74     20.55 o 
   0  11   4      224.76      259.26     17.54 o 
   1  11   4      603.67      658.88     26.31 o 
   2  11   4       82.50      113.08     25.30 o 
   3  11   4      763.05      815.98     35.24 o 
   4  11   4      222.55      235.07     28.71 o 
   5  11   4      288.22      299.22     32.22 o 
   6  11   4       11.45       22.62     38.38 o 
   7  11   4       45.68       54.67     51.92 o 
  -8  12   4       31.13       43.85     39.67 o 
  -7  12   4     7130.02     6706.69    166.61 o 
  -6  12   4     8382.24     8211.52    165.31 o 
  -5  12   4      852.81      898.54     38.20 o 
  -4  12   4    14839.77    14375.71    240.77 o 
  -3  12   4    15030.81    14775.24    246.39 o 
  -2  12   4     1066.59     1209.65     39.89 o 
  -1  12   4    27090.78    26557.25    426.61 o 
   0  12   4    20744.77    19731.54    293.33 o 
   1  12   4       87.54      150.35     19.60 o 
   2  12   4    14869.64    14401.06    243.32 o 
   3  12   4    11571.92    11339.85    196.67 o 
   4  12   4      186.92      203.48     29.19 o 
   5  12   4     4554.99     4428.40     94.45 o 
   6  12   4     3732.61     3729.75     97.65 o 
   7  12   4      360.70      414.75     52.40 o 
  -8  13   4     3546.86     3481.64    201.95 o 
  -7  13   4      944.03     1010.01     58.84 o 
  -6  13   4     3161.38     3041.43     80.35 o 
  -5  13   4    11254.83    11050.30    191.52 o 
  -4  13   4     4282.56     4263.89     87.50 o 
  -3  13   4     3768.16     3745.91     93.21 o 
  -2  13   4    16702.98    16724.99    276.98 o 
  -1  13   4     8285.52     8045.73    142.09 o 
   0  13   4     3481.10     3367.18     64.02 o 
   1  13   4    23302.65    22630.15    336.49 o 
   2  13   4     6339.52     6271.12    117.91 o 
   3  13   4     4649.64     4551.71     93.76 o 
   4  13   4    16920.96    16527.85    280.44 o 
   5  13   4     3491.04     3306.68     78.29 o 
   6  13   4      995.20     1064.82     63.10 o 
  -8  14   4        3.35       62.23     42.47 o 
  -7  14   4       16.65       34.47     39.68 o 
  -6  14   4       42.72       54.78     27.06 o 
  -5  14   4       16.27       24.82     34.75 o 
  -4  14   4      449.45      479.90     44.08 o 
  -3  14   4       10.22       17.38     23.53 o 
  -2  14   4      237.59      272.64     35.15 o 
  -1  14   4       92.62      101.38     21.87 o 
   0  14   4      663.62      698.85     31.52 o 
   1  14   4       54.52       48.05     20.51 o 
   2  14   4      651.61      640.55     34.13 o 
   3  14   4      200.33      205.95     32.60 o 
   4  14   4      228.62      246.43     31.09 o 
   5  14   4     1001.69      969.46     51.25 o 
   6  14   4        3.12       34.45     35.98 o 
  -7  15   4      342.24      369.74     46.09 o 
  -6  15   4     2762.77     2659.70     91.05 o 
  -5  15   4     9137.18     8781.21    178.79 o 
  -4  15   4     2099.56     2178.34     59.79 o 
  -3  15   4     4324.39     4431.10     92.70 o 
  -2  15   4    16693.96    16840.21    281.05 o 
  -1  15   4     3208.25     3328.80     73.72 o 
   0  15   4     4143.57     3985.43     96.72 o 
   1  15   4    14137.46    13571.15    229.55 o 
   2  15   4     2946.18     2926.63     69.61 o 
   3  15   4      848.63      810.72     53.81 o 
   4  15   4    10849.96    10360.67    208.59 o 
   5  15   4     4522.86     4263.80    106.30 o 
   6  15   4      694.05      748.57     50.88 o 
  -7  16   4     3745.62     3851.58    117.97 o 
  -6  16   4     4537.60     4214.51    121.13 o 
  -5  16   4       90.35       91.90     29.78 o 
  -4  16   4     4413.82     4211.60     90.44 o 
  -3  16   4    13367.48    13138.84    227.03 o 
  -2  16   4      159.02      181.76     27.60 o 
  -1  16   4    14534.20    14224.79    241.08 o 
   0  16   4    12920.74    12663.09    216.36 o 
   1  16   4       64.58      121.15     27.97 o 
   2  16   4     8014.83     7626.51    141.24 o 
   3  16   4     8277.61     8046.71    167.47 o 
   4  16   4      172.96      177.67     43.73 o 
   5  16   4     6030.13     5762.70    133.79 o 
   6  16   4     3449.94     3309.91     94.79 o 
  -7  17   4      451.86      478.80     53.58 o 
  -6  17   4       75.91       43.23     39.53 o 
  -5  17   4      784.88      807.05     54.06 o 
  -4  17   4      479.14      371.78     34.08 o 
  -3  17   4      582.97      674.48     37.84 o 
  -2  17   4      254.72      359.96     32.31 o 
  -1  17   4      558.60      606.99     41.21 o 
   0  17   4      327.45      297.32     29.07 o 
   1  17   4      485.51      491.23     43.03 o 
   2  17   4       20.71       22.29     28.29 o 
   3  17   4      581.65      622.21     56.22 o 
   4  17   4      390.20      468.82     43.34 o 
   5  17   4        0.83        7.34     37.08 o 
  -6  18   4     1458.19     1365.56     69.51 o 
  -5  18   4      578.35      602.36     47.19 o 
  -4  18   4     3313.94     3241.98     79.50 o 
  -3  18   4     7690.00     7621.75    144.69 o 
  -2  18   4      110.21       88.15     30.12 o 
  -1  18   4     6984.78     6906.60    131.72 o 
   0  18   4     9184.30     9209.23    164.95 o 
   1  18   4        2.56       -3.93     25.24 o 
   2  18   4     4946.27     4853.87    130.69 o 
   3  18   4     5411.12     5100.62    175.53 o 
   4  18   4       97.71      124.89     37.35 o 
   5  18   4     2583.65     2415.01    120.35 o 
  -6  19   4     1478.35     1398.89     86.45 o 
  -5  19   4     7161.90     6888.95    177.91 o 
  -4  19   4     2637.39     2614.49     81.10 o 
  -3  19   4     3639.00     3641.03     86.19 o 
  -2  19   4     9029.35     9469.25    172.86 o 
  -1  19   4     3045.71     3120.42     75.97 o 
   0  19   4     2485.58     2439.26     65.54 o 
   1  19   4    10852.26    10662.61    189.72 o 
   2  19   4     3526.39     3401.71    118.73 o 
   3  19   4     1812.69     1811.78     77.39 o 
   4  19   4     8653.74     8283.22    204.62 o 
   5  19   4     1637.98     1577.32     79.53 o 
  -5  20   4       70.46       27.57     40.14 o 
  -4  20   4      421.08      457.22     51.10 o 
  -3  20   4      209.20      250.87     36.06 o 
  -2  20   4       77.61       67.44     31.66 o 
  -1  20   4      368.70      491.29     39.22 o 
   0  20   4      378.32      434.08     43.89 o 
   1  20   4       36.27       16.03     32.73 o 
   2  20   4     1104.71     1085.52     62.97 o 
   3  20   4      429.00      431.54     50.87 o 
   4  20   4      165.26      195.54     89.31 o 
  -5  21   4     2724.12     2520.31    129.35 o 
  -4  21   4      509.84      526.49     57.43 o 
  -3  21   4      880.91      934.15     48.90 o 
  -2  21   4     4291.27     4391.68     99.92 o 
  -1  21   4      545.62      650.60     47.75 o 
   0  21   4     1321.17     1411.07     64.36 o 
   1  21   4     3480.90     3370.04     92.58 o 
   2  21   4     1041.91     1051.34     64.86 o 
   3  21   4      424.57      421.55     52.91 o 
   4  21   4     2794.07     2553.03     98.34 o 
  -4  22   4     4070.23     4129.03    249.57 o 
  -3  22   4     4909.08     5044.74    112.09 o 
  -2  22   4        4.66       30.93     38.37 o 
  -1  22   4     6299.67     6511.38    148.62 o 
   0  22   4     6321.83     6601.11    153.07 o 
   1  22   4        1.09       11.25     35.89 o 
   2  22   4     4739.63     4600.85    134.62 o 
   3  22   4     4002.94     3578.87    133.52 o 
  -4  23   4      423.13      286.76    119.42 o 
  -3  23   4      126.83      122.41     43.22 o 
  -2  23   4      454.19      551.98     51.35 o 
  -1  23   4      733.32      817.11     56.07 o 
   0  23   4      384.29      452.00     47.88 o 
   1  23   4     1397.71     1387.71     76.72 o 
   2  23   4      211.58      214.00     74.05 o 
  -2  24   4      111.17       56.60     44.82 o 
  -1  24   4     1380.96     1449.79     70.75 o 
   0  24   4     1439.26     1462.36     78.52 o 
   1  24   4        7.98      -25.38     40.03 o 
  -9   1   5     2127.93     2606.53    262.30 o 
  -8   1   5     7420.56     7934.79    163.88 o 
  -7   1   5      159.29      140.09     28.82 o 
  -6   1   5     4895.10     5010.05     85.18 o 
  -5   1   5    18982.66    19344.15    285.40 o 
  -4   1   5     2844.67     2751.14     48.64 o 
  -3   1   5     7392.79     7372.35    113.76 o 
  -2   1   5    63803.37    64169.94   1009.19 o 
  -1   1   5     7432.40     7527.19    176.56 o 
   0   1   5    18283.96    19249.37    280.49 o 
   1   1   5    36733.31    36230.58    934.85 o 
   2   1   5     3591.69     3713.49     69.51 o 
   3   1   5     9480.96     9881.87    190.98 o 
   4   1   5    18507.95    18420.99    345.66 o 
   5   1   5     3830.42     3681.58     90.50 o 
   6   1   5     5783.92     5713.66    128.24 o 
   7   1   5     5826.02     5623.62    130.85 o 
  -9   2   5     1907.62     2269.03    181.38 o 
  -8   2   5      344.51      379.06     38.87 o 
  -7   2   5    19009.30    19015.06    313.09 o 
  -6   2   5     8597.08     8782.46    138.07 o 
  -5   2   5      557.92      572.77     24.31 o 
  -4   2   5    39363.26    39858.35    575.82 o 
  -3   2   5    13502.58    13811.56    266.43 o 
  -2   2   5       69.10      115.01     11.81 o 
  -1   2   5    48693.30    47301.78   1255.57 o 
   0   2   5    36740.88    36832.90    750.07 o 
   1   2   5     3859.27     3969.89     64.45 o 
   2   2   5    28434.57    27762.63    446.27 o 
   3   2   5    24581.84    24984.11    405.32 o 
   4   2   5     1442.51     1488.93     51.10 o 
   5   2   5     7831.30     7644.24    159.11 o 
   6   2   5     9494.66     9233.34    217.77 o 
   7   2   5      134.47      215.90     38.41 o 
  -9   3   5        6.23       -7.48     53.27 o 
  -8   3   5       78.04       35.09     25.10 o 
  -7   3   5      461.72      482.31     30.04 o 
  -6   3   5      658.55      737.59     28.99 o 
  -5   3   5      221.04      258.31     16.57 o 
  -4   3   5       28.13       26.86     13.10 o 
  -3   3   5     1087.00     1188.08     34.28 o 
  -2   3   5      230.63      216.44     19.89 o 
  -1   3   5       58.01       82.20     11.34 o 
   0   3   5      769.87      791.50     20.62 o 
   1   3   5     2897.85     3049.23     52.28 o 
   2   3   5      458.86      546.26     30.52 o 
   3   3   5      207.49      228.72     20.44 o 
   4   3   5       79.24       88.21     23.77 o 
   5   3   5       22.78       20.04     28.48 o 
   6   3   5       29.02       14.78     29.72 o 
   7   3   5       95.47       95.20     35.10 o 
  -9   4   5     1099.05     1388.78    144.32 o 
  -8   4   5      117.42       89.39     27.34 o 
  -7   4   5    13963.53    13902.60    259.37 o 
  -6   4   5     5731.07     5859.90     97.05 o 
  -5   4   5      809.98      872.20     27.11 o 
  -4   4   5    36630.09    37519.52    542.99 o 
  -3   4   5     6827.39     6214.79     98.67 o 
  -2   4   5     2539.09     2677.97     52.61 o 
  -1   4   5    31868.45    30424.76    479.46 o 
   0   4   5    20953.71    20355.45    297.35 o 
   1   4   5     5420.77     5905.32     92.49 o 
   2   4   5    21511.50    21316.12    346.48 o 
   3   4   5    10754.87    10867.73    185.14 o 
   4   4   5     2055.26     2089.09     60.34 o 
   5   4   5     2597.64     2608.73     72.99 o 
   6   4   5     7019.69     6788.80    147.77 o 
   7   4   5        0.38       44.39     33.68 o 
  -9   5   5     1648.29     1787.12     94.25 o 
  -8   5   5     8678.33     8817.09    205.54 o 
  -7   5   5     2938.61     2851.34     72.26 o 
  -6   5   5     9777.37     9570.37    149.32 o 
  -5   5   5    27368.69    27214.91    398.30 o 
  -4   5   5     2677.51     2661.13     48.76 o 
  -3   5   5    20159.03    20504.94    279.84 o 
  -2   5   5    56449.66    54700.33   1376.89 o 
  -1   5   5     9466.52     9495.76    157.09 o 
   0   5   5    25500.86    25042.15    376.79 o 
   1   5   5    55958.77    55028.86    792.82 o 
   2   5   5      777.22      728.47     29.04 o 
   3   5   5     9903.10    10059.51    173.04 o 
   4   5   5    13360.91    13320.24    256.24 o 
   5   5   5     3693.42     3714.45     91.91 o 
   6   5   5     1310.87     1323.28     56.08 o 
   7   5   5     8932.09     8197.49    176.20 o 
  -9   6   5      162.00      115.50     39.46 o 
  -8   6   5      102.40       65.31     35.39 o 
  -7   6   5      489.87      539.76     33.36 o 
  -6   6   5     1111.74     1192.65     38.01 o 
  -5   6   5        5.30       24.70     21.24 o 
  -4   6   5      681.70      661.77     23.26 o 
  -3   6   5      830.02      844.69     24.27 o 
  -2   6   5     2593.89     2901.41     57.93 o 
  -1   6   5      108.20      129.92     18.13 o 
   0   6   5     2487.59     2515.13     46.56 o 
   1   6   5      922.02      986.16     26.42 o 
   2   6   5     2532.12     2508.27     70.05 o 
   3   6   5     1547.25     1758.30     47.96 o 
   4   6   5       61.75       67.00     24.43 o 
   5   6   5     1156.83     1212.85     79.10 o 
   6   6   5      669.01      765.90     45.75 o 
   7   6   5        0.57       36.01     36.24 o 
  -9   7   5     1234.39     1181.47     80.83 o 
  -8   7   5     3770.97     3767.46    107.69 o 
  -7   7   5      782.76      840.33     40.88 o 
  -6   7   5     4691.83     4490.67     97.45 o 
  -5   7   5    18894.62    18306.39    296.91 o 
  -4   7   5     1686.08     1586.56     35.89 o 
  -3   7   5    10387.15    10493.43    175.07 o 
  -2   7   5    20581.28    20269.99    297.98 o 
  -1   7   5     3305.65     3337.83     59.77 o 
   0   7   5     7440.20     7472.67    116.71 o 
   1   7   5    14480.22    14422.87    215.56 o 
   2   7   5     1527.46     1592.34     50.72 o 
   3   7   5     7139.63     7502.31    134.67 o 
   4   7   5     8190.65     8227.63    148.16 o 
   5   7   5      738.02      810.18     43.81 o 
   6   7   5     1478.12     1528.63     60.95 o 
   7   7   5     2371.24     2387.33     78.64 o 
  -9   8   5     1856.85     1888.54     76.68 o 
  -8   8   5      605.75      743.07     50.84 o 
  -7   8   5    11439.61    11088.46    213.12 o 
  -6   8   5     7581.09     7286.34    145.85 o 
  -5   8   5      166.94      180.52     20.25 o 
  -4   8   5    28753.78    27405.80    467.15 o 
  -3   8   5    17342.95    16819.56    274.51 o 
  -2   8   5      100.62      109.26     13.65 o 
  -1   8   5    39321.12    37146.61    650.70 o 
   0   8   5    27450.17    27115.21    396.56 o 
   1   8   5      120.11      159.20     15.56 o 
   2   8   5    26169.83    25127.38    621.83 o 
   3   8   5    20755.93    20884.96    344.67 o 
   4   8   5       29.67       59.61     24.46 o 
   5   8   5    10869.22    10784.48    215.60 o 
   6   8   5     9011.03     9075.31    189.74 o 
   7   8   5       92.43      171.43     39.73 o 
  -8   9   5     1252.72     1247.61     62.33 o 
  -7   9   5      851.61      847.01     72.90 o 
  -6   9   5     1293.15     1270.40     46.81 o 
  -5   9   5     1664.28     1734.41     53.47 o 
  -4   9   5       57.61       33.82     19.29 o 
  -3   9   5     1587.99     1601.27     43.00 o 
  -2   9   5     3899.76     3758.18     65.24 o 
  -1   9   5      546.74      566.11     22.15 o 
   0   9   5     1112.14     1126.75     30.82 o 
   1   9   5     8361.19     8146.20    138.17 o 
   2   9   5      125.28      177.96     22.78 o 
   3   9   5      231.72      264.50     26.43 o 
   4   9   5     2613.96     2645.75     65.00 o 
   5   9   5      661.49      712.80     42.62 o 
   6   9   5      173.86      212.19     37.89 o 
   7   9   5     1403.95     1586.24    112.22 o 
  -8  10   5      405.18      493.65     47.88 o 
  -7  10   5     3086.30     3118.86     80.50 o 
  -6  10   5      747.43      768.29     38.21 o 
  -5  10   5       76.41       92.36     28.15 o 
  -4  10   5     6978.30     6648.69    119.80 o 
  -3  10   5     8083.80     7971.62    157.01 o 
  -2  10   5      425.95      446.65     31.05 o 
  -1  10   5    19357.80    18670.09    277.66 o 
   0  10   5     9827.69     9975.30    154.57 o 
   1  10   5        3.56        7.08     15.99 o 
   2  10   5     9091.87     8925.86    157.05 o 
   3  10   5     8066.11     7866.07    142.54 o 
   4  10   5        3.99       49.11     26.97 o 
   5  10   5     3667.04     3580.37     91.61 o 
   6  10   5     2550.96     2648.69     80.63 o 
   7  10   5       28.63       67.50     40.10 o 
  -8  11   5     6790.07     6594.31    167.56 o 
  -7  11   5      236.39      282.56     35.14 o 
  -6  11   5     9255.45     8860.79    175.85 o 
  -5  11   5    12850.42    12315.57    234.01 o 
  -4  11   5     2762.99     2643.47     61.46 o 
  -3  11   5     7490.78     7338.83    148.45 o 
  -2  11   5    33422.26    31670.84    539.37 o 
  -1  11   5     5339.09     5621.96     93.84 o 
   0  11   5    13295.83    13297.03    202.46 o 
   1  11   5    26501.11    25842.30    422.91 o 
   2  11   5     2130.52     2094.17     54.82 o 
   3  11   5     6300.23     6231.58    118.61 o 
   4  11   5    20319.25    19723.26    330.10 o 
   5  11   5     2037.80     2102.36     67.78 o 
   6  11   5     2488.48     2500.40     78.24 o 
  -8  12   5       19.45       34.06     40.64 o 
  -7  12   5     1914.19     1864.59     62.93 o 
  -6  12   5     1690.72     1685.44     58.46 o 
  -5  12   5       76.04       66.87     28.36 o 
  -4  12   5     1782.92     1751.43     49.50 o 
  -3  12   5     3496.51     3581.15     75.51 o 
  -2  12   5      686.74      722.46     40.50 o 
  -1  12   5     2966.27     2758.11     66.65 o 
   0  12   5     8772.81     8787.43    139.26 o 
   1  12   5      410.71      447.35     24.28 o 
   2  12   5     3401.21     3372.70     73.97 o 
   3  12   5     4490.62     4406.18     91.62 o 
   4  12   5       18.11       71.05     26.87 o 
   5  12   5     1767.36     1624.31     61.76 o 
   6  12   5     1306.52     1338.27     60.11 o 
  -8  13   5     1556.14     1479.64     72.32 o 
  -7  13   5      143.57      148.90     34.64 o 
  -6  13   5     2731.95     2655.72     75.12 o 
  -5  13   5     6569.59     6299.27    134.22 o 
  -4  13   5      551.04      571.85     38.98 o 
  -3  13   5     4122.81     3855.50     81.19 o 
  -2  13   5     5755.47     5714.93    107.82 o 
  -1  13   5     1411.34     1511.52     44.59 o 
   0  13   5     1407.28     1370.62     42.70 o 
   1  13   5     3536.50     3506.63     67.06 o 
   2  13   5      769.31      933.22     39.44 o 
   3  13   5      977.52     1063.99     43.85 o 
   4  13   5     2175.39     2241.54     62.28 o 
   5  13   5      276.83      299.00     34.20 o 
   6  13   5       86.18      133.89     38.66 o 
  -8  14   5      237.01      243.04     85.12 o 
  -7  14   5     5715.92     5535.76    147.36 o 
  -6  14   5     6063.28     5989.71    132.13 o 
  -5  14   5      276.44      287.01     35.24 o 
  -4  14   5    14220.03    13897.56    266.22 o 
  -3  14   5    11632.54    11017.51    216.38 o 
  -2  14   5     1413.92     1404.57     42.37 o 
  -1  14   5    18848.98    18310.28    301.70 o 
   0  14   5    16637.31    16393.26    247.87 o 
   1  14   5      256.69      255.33     23.48 o 
   2  14   5    14789.16    14073.84    241.03 o 
   3  14   5     8640.91     8702.24    159.73 o 
   4  14   5        2.31       16.73     29.34 o 
   5  14   5     4269.54     4186.79     94.62 o 
   6  14   5     5173.66     4817.58    138.13 o 
  -7  15   5      589.78      606.74     53.16 o 
  -6  15   5     1154.04     1078.73    117.09 o 
  -5  15   5     4765.17     4619.89    109.43 o 
  -4  15   5      493.16      540.76     57.15 o 
  -3  15   5     1828.57     1744.91     53.72 o 
  -2  15   5     5575.73     5739.57    135.13 o 
  -1  15   5     1121.88     1186.71     43.09 o 
   0  15   5     3046.66     3167.00     70.08 o 
   1  15   5     8806.40     8578.46    219.09 o 
   2  15   5      369.86      361.97     31.33 o 
   3  15   5     2207.38     2283.53     63.09 o 
   4  15   5     4784.24     4582.06     98.92 o 
   5  15   5     1098.37     1073.52     55.30 o 
   6  15   5      378.01      472.34     60.19 o 
  -7  16   5      647.64      791.66     58.25 o 
  -6  16   5      532.66      542.04     43.98 o 
  -5  16   5       70.71       69.34     42.91 o 
  -4  16   5      944.51      968.04     49.28 o 
  -3  16   5     2900.03     2783.83     70.29 o 
  -2  16   5      544.22      567.53     35.58 o 
  -1  16   5     2412.92     2398.64     61.99 o 
   0  16   5      955.86      970.96     40.80 o 
   1  16   5       35.15       58.17     23.36 o 
   2  16   5     1635.27     1646.02     59.04 o 
   3  16   5     2993.26     2842.26     71.56 o 
   4  16   5      127.02      124.40     36.82 o 
   5  16   5     1508.41     1520.86     76.08 o 
  -7  17   5      277.32      261.83    144.10 o 
  -6  17   5     3130.37     2820.71     98.65 o 
  -5  17   5     9150.21     8812.45    184.83 o 
  -4  17   5     1221.39     1235.95     56.81 o 
  -3  17   5     6217.48     6354.23    141.45 o 
  -2  17   5    14441.46    14632.89    250.17 o 
  -1  17   5     2246.09     2330.81     62.13 o 
   0  17   5     3784.55     3764.78     81.26 o 
   1  17   5    10943.86    10792.00    213.77 o 
   2  17   5     3537.72     3365.90     87.46 o 
   3  17   5     2477.11     2484.29     89.43 o 
   4  17   5    10625.92    10261.58    241.77 o 
   5  17   5     1077.61     1034.46     95.42 o 
  -6  18   5     1163.76     1201.77     66.56 o 
  -5  18   5       44.95       46.52     35.53 o 
  -4  18   5     3856.78     3824.86    100.80 o 
  -3  18   5     1834.70     2012.81     70.75 o 
  -2  18   5       62.21       41.09     28.95 o 
  -1  18   5     4723.12     4771.90     98.83 o 
   0  18   5     3491.07     3500.68     77.93 o 
   1  18   5        9.66      -30.03     30.03 o 
   2  18   5     3841.47     3617.00     92.65 o 
   3  18   5     3356.02     3169.09    102.89 o 
   4  18   5       30.47       13.39     48.06 o 
   5  18   5     1681.37     1619.84    188.69 o 
  -6  19   5      218.23      110.06     49.46 o 
  -5  19   5      697.16      626.80     50.50 o 
  -4  19   5       49.17       83.01     37.17 o 
  -3  19   5      996.48      972.43     70.45 o 
  -2  19   5     1362.70     1407.78     52.48 o 
  -1  19   5      146.76      122.68     30.10 o 
   0  19   5      236.17      252.54     30.64 o 
   1  19   5      600.19      603.41     67.01 o 
   2  19   5       65.74       85.37     40.87 o 
   3  19   5       68.42       78.98     41.06 o 
   4  19   5      105.10      188.67     46.90 o 
  -5  20   5       74.80        5.98     38.29 o 
  -4  20   5     4735.71     4652.80    118.51 o 
  -3  20   5     4781.75     4846.92    138.75 o 
  -2  20   5      147.24      158.98     35.83 o 
  -1  20   5     6985.77     6933.48    134.53 o 
   0  20   5     5471.41     5173.59     96.39 o 
   1  20   5       98.22       50.45     40.47 o 
   2  20   5     7273.40     6992.26    177.67 o 
   3  20   5     5020.35     4623.29    132.41 o 
   4  20   5       62.18       40.47    104.42 o 
  -5  21   5     1641.61     1649.41     82.15 o 
  -4  21   5      300.42      253.84     45.32 o 
  -3  21   5     1692.62     1741.88     72.07 o 
  -2  21   5     4761.87     4879.10    121.26 o 
  -1  21   5      996.67     1006.42     77.49 o 
   0  21   5     2850.75     2902.01     86.34 o 
   1  21   5     4287.77     4142.69    122.78 o 
   2  21   5      830.19      745.25     57.84 o 
   3  21   5     1410.66     1370.07     78.79 o 
  -4  22   5       13.27       64.32     43.48 o 
  -3  22   5        6.07      -26.46     41.48 o 
  -2  22   5      166.45       76.30     62.22 o 
  -1  22   5       38.08       81.57     35.72 o 
   0  22   5       57.65       11.13     40.05 o 
   1  22   5        3.61       14.68     43.37 o 
   2  22   5      150.47      122.41     46.37 o 
  -3  23   5     2598.00     2481.16    100.60 o 
  -2  23   5     4805.48     4976.84    145.58 o 
  -1  23   5     1264.24     1022.32    149.90 o 
   0  23   5     1424.20     1495.41     76.19 o 
   1  23   5     3895.39     3702.28    147.91 o 
  -1  24   5     3144.33     3232.67    117.89 o 
   0  24   5     1478.28     1386.32     89.07 o 
  -9   0   6     1500.22     1803.21    150.11 o 
  -8   0   6      779.73      902.48     65.87 o 
  -7   0   6    13692.34    14645.97    392.09 o 
  -6   0   6    12008.51    12424.62    333.19 o 
  -5   0   6      805.97      866.81     40.80 o 
  -4   0   6    28894.16    29213.32    600.29 o 
  -3   0   6    49456.61    50795.20   1269.35 o 
  -2   0   6      402.45      669.68     39.64 o 
  -1   0   6    53737.52    52869.26   1115.63 o 
   0   0   6    43510.56    45022.00    918.42 o 
   1   0   6     5811.42     6328.26    140.03 o 
   2   0   6    40993.47    42103.80   1766.08 o 
   3   0   6    19262.51    18965.69    500.31 o 
   4   0   6     2485.05     2566.28     99.46 o 
   5   0   6    14426.67    14126.45    553.54 o 
   6   0   6     5871.33     5667.35    183.62 o 
   7   0   6      372.99      610.94    124.78 o 
  -9   1   6     1174.49     1557.71    155.90 o 
  -8   1   6     3507.94     3496.39     89.67 o 
  -7   1   6        9.68       -1.08     27.77 o 
  -6   1   6     1409.76     1420.11     42.23 o 
  -5   1   6     6659.09     6759.98    107.53 o 
  -4   1   6      282.02      258.11     20.58 o 
  -3   1   6     8285.36     8537.97    161.93 o 
  -2   1   6    20395.01    20559.86    390.71 o 
  -1   1   6       34.46       54.95     12.77 o 
   0   1   6    17042.00    18288.69    268.19 o 
   1   1   6     8381.14     8370.37    162.63 o 
   2   1   6     1355.41     1443.75     33.41 o 
   3   1   6     4925.93     4789.70    103.63 o 
   4   1   6     5611.93     5710.39    123.10 o 
   5   1   6     1287.96     1184.54     50.12 o 
   6   1   6     2587.08     2457.66     75.35 o 
   7   1   6     2161.23     1976.20     69.90 o 
  -9   2   6      125.57       98.56     41.35 o 
  -8   2   6       20.74       25.94     29.79 o 
  -7   2   6     2002.01     2074.71     62.23 o 
  -6   2   6     3859.52     3754.41     76.27 o 
  -5   2   6      129.71      120.29     21.13 o 
  -4   2   6     9316.85     9195.40    139.96 o 
  -3   2   6     5209.44     5305.89    145.16 o 
  -2   2   6      235.13      222.03     16.44 o 
  -1   2   6     6757.74     6946.31    107.97 o 
   0   2   6    14248.40    15045.46    222.53 o 
   1   2   6      601.22      670.77     20.91 o 
   2   2   6    14529.40    14624.42    217.60 o 
   3   2   6     4902.49     4905.50    106.14 o 
   4   2   6     1868.93     1919.77     59.71 o 
   5   2   6     2919.20     2945.97     79.71 o 
   6   2   6      982.14      997.19     51.19 o 
   7   2   6      133.02      211.79     43.73 o 
  -9   3   6     3058.18     3056.84    122.51 o 
  -8   3   6    12231.91    12436.82    275.65 o 
  -7   3   6       19.19       25.16     26.67 o 
  -6   3   6     5741.71     5826.93    107.36 o 
  -5   3   6    22843.42    22821.23    368.48 o 
  -4   3   6      337.02      254.61     26.39 o 
  -3   3   6    14281.26    13956.91    227.79 o 
  -2   3   6    48332.56    46012.19   1277.98 o 
  -1   3   6     6786.35     7073.59    110.38 o 
   0   3   6    33112.27    33539.43    485.44 o 
   1   3   6    38776.43    36861.84    631.61 o 
   2   3   6     6496.93     6708.16    118.65 o 
   3   3   6    17610.45    17443.40    327.11 o 
   4   3   6    15434.58    15205.62    290.78 o 
   5   3   6     6065.62     5929.43    184.34 o 
   6   3   6     7043.62     6741.97    148.55 o 
   7   3   6     7976.31     7259.05    196.73 o 
  -9   4   6     1177.59     1312.33    114.50 o 
  -8   4   6     1296.01     1430.58     63.15 o 
  -7   4   6     7323.97     7228.64    169.59 o 
  -6   4   6     1958.13     1985.78     49.66 o 
  -5   4   6     2563.45     2607.22     56.95 o 
  -4   4   6     6792.72     6624.19    115.62 o 
  -3   4   6     8331.52     8383.47    142.11 o 
  -2   4   6       38.59       88.38     16.96 o 
  -1   4   6    14535.70    14661.29    218.38 o 
   0   4   6     7987.47     7768.96    119.66 o 
   1   4   6      808.24      833.05     37.24 o 
   2   4   6    13588.94    13750.82    229.56 o 
   3   4   6     6564.86     6830.05    139.99 o 
   4   4   6       23.39       22.67     27.31 o 
   5   4   6     7596.82     7485.77    157.88 o 
   6   4   6     3274.70     3108.27     86.00 o 
   7   4   6      240.37      362.50     43.12 o 
  -9   5   6      272.61      260.05     56.45 o 
  -8   5   6     1441.02     1440.82     62.76 o 
  -7   5   6      152.47      153.16     37.55 o 
  -6   5   6      767.00      756.20     36.81 o 
  -5   5   6     3255.50     3246.28     66.25 o 
  -4   5   6        3.17       11.34     15.70 o 
  -3   5   6      960.22      928.70     30.19 o 
  -2   5   6     6254.41     6546.27    115.00 o 
  -1   5   6       36.40       33.69     11.31 o 
   0   5   6     4687.86     4943.20     80.45 o 
   1   5   6     1112.06      928.51     25.80 o 
   2   5   6     1134.98     1169.81     37.33 o 
   3   5   6     1729.47     1756.32     48.23 o 
   4   5   6     1150.18     1177.96     49.34 o 
   5   5   6     1287.42     1367.60     55.33 o 
   6   5   6      561.66      684.60     45.29 o 
   7   5   6      662.24      761.23     51.00 o 
  -9   6   6     2511.77     2534.28    111.74 o 
  -8   6   6     1409.92     1466.82     96.02 o 
  -7   6   6    14755.20    14327.87    310.91 o 
  -6   6   6     7281.09     7113.98    141.75 o 
  -5   6   6     2376.75     2298.33     58.61 o 
  -4   6   6    22797.93    22230.73    358.77 o 
  -3   6   6    24474.93    24505.23    394.59 o 
  -2   6   6      617.13      610.08     20.68 o 
  -1   6   6    51663.87    49295.37    712.31 o 
   0   6   6    20437.79    20018.30    295.28 o 
   1   6   6     3948.84     4080.91     72.16 o 
   2   6   6    23750.31    23766.31    387.73 o 
   3   6   6    13527.70    13828.70    234.04 o 
   4   6   6       61.74       81.30     29.32 o 
   5   6   6    14190.00    14087.85    275.17 o 
   6   6   6     7010.79     6933.81    176.95 o 
   7   6   6      251.46      316.66     42.44 o 
  -9   7   6      907.35      901.43    116.89 o 
  -8   7   6     3872.58     3846.93    108.76 o 
  -7   7   6      811.20      782.95     65.89 o 
  -6   7   6     3639.88     3644.28    119.01 o 
  -5   7   6     8918.49     8672.33    167.62 o 
  -4   7   6      848.47      880.88     36.10 o 
  -3   7   6     9605.23     9464.08    161.07 o 
  -2   7   6    17585.15    16934.15    251.86 o 
  -1   7   6      663.72      599.64     22.28 o 
   0   7   6    13159.20    13214.44    199.37 o 
   1   7   6    11291.58    10762.23    164.70 o 
   2   7   6      460.15      470.76     26.47 o 
   3   7   6     4689.98     4594.94     91.57 o 
   4   7   6     8992.96     9180.84    185.97 o 
   5   7   6      762.53      864.17     70.49 o 
   6   7   6     2569.83     2686.88     99.77 o 
   7   7   6     3441.67     3339.90     96.13 o 
  -8   8   6       57.69       27.99     26.83 o 
  -7   8   6       69.43       68.04     27.09 o 
  -6   8   6       95.51      104.62     25.15 o 
  -5   8   6      622.38      647.90     34.33 o 
  -4   8   6     1243.71     1170.86     41.85 o 
  -3   8   6      860.00      841.68     61.20 o 
  -2   8   6       82.59      102.05     14.68 o 
  -1   8   6      294.37      294.27     17.77 o 
   0   8   6     1279.97     1305.99     36.23 o 
   1   8   6      285.76      333.83     26.45 o 
   2   8   6     1274.94     1383.43     42.78 o 
   3   8   6      831.21      904.34     38.81 o 
   4   8   6      145.22      179.21     38.84 o 
   5   8   6      724.35      833.92     45.90 o 
   6   8   6      260.95      303.14     39.32 o 
  -8   9   6     4631.23     4424.13    121.55 o 
  -7   9   6       67.85       64.97     26.91 o 
  -6   9   6     4763.58     4510.62    100.74 o 
  -5   9   6    14186.25    13646.85    255.53 o 
  -4   9   6     1894.76     1868.14     50.21 o 
  -3   9   6    14328.85    13769.40    256.79 o 
  -2   9   6    27502.65    25882.17    380.74 o 
  -1   9   6     1747.45     1654.94     43.44 o 
   0   9   6    18719.72    19057.12    283.82 o 
   1   9   6    32946.13    32138.60    469.96 o 
   2   9   6     3762.82     3897.63     80.81 o 
   3   9   6    17390.59    17369.69    291.57 o 
   4   9   6    15773.00    15575.55    299.85 o 
   5   9   6      889.22     1005.14     50.50 o 
   6   9   6     3877.84     3914.77    102.64 o 
  -8  10   6     1046.13      990.90     74.59 o 
  -7  10   6     4856.31     4660.32    106.40 o 
  -6  10   6     3533.64     3497.74     84.82 o 
  -5  10   6     1598.23     1698.58     54.68 o 
  -4  10   6    10605.90    10413.47    201.00 o 
  -3  10   6    10853.76    10602.02    204.36 o 
  -2  10   6     1055.96      966.75     41.42 o 
  -1  10   6    19129.95    18728.92    280.00 o 
   0  10   6    12664.61    13061.26    199.40 o 
   1  10   6     1038.51     1048.74     32.96 o 
   2  10   6    12674.47    12443.70    213.23 o 
   3  10   6     4844.13     4943.46     99.37 o 
   4  10   6       54.98       62.08     27.87 o 
   5  10   6     5477.15     5280.75    122.41 o 
   6  10   6     2921.73     2948.51     86.92 o 
  -8  11   6        2.11      -25.39     32.21 o 
  -7  11   6       84.60      103.35     31.12 o 
  -6  11   6      227.75      273.54     32.18 o 
  -5  11   6      182.93      150.03     30.32 o 
  -4  11   6       31.06       87.74     27.10 o 
  -3  11   6       46.97       44.45     26.35 o 
  -2  11   6       54.22       83.61     35.29 o 
  -1  11   6      803.09      832.00     33.13 o 
   0  11   6       68.40      118.94     18.98 o 
   1  11   6     1153.99     1187.90     35.40 o 
   2  11   6      732.01      802.96     36.74 o 
   3  11   6      455.80      534.31     34.63 o 
   4  11   6      134.95      132.82     28.92 o 
   5  11   6       27.09       43.16     34.61 o 
   6  11   6        0.18       18.22     37.04 o 
  -8  12   6      807.33      888.80    105.12 o 
  -7  12   6     5242.58     5091.78    116.69 o 
  -6  12   6     4118.66     3968.21     95.66 o 
  -5  12   6     2044.50     2017.28     61.38 o 
  -4  12   6    14486.62    13828.31    262.98 o 
  -3  12   6     6793.28     6768.16    141.94 o 
  -2  12   6     1050.70     1048.78     37.79 o 
  -1  12   6    15591.22    15397.99    255.86 o 
   0  12   6     9931.43     9820.76    170.77 o 
   1  12   6     1183.64     1265.66     44.42 o 
   2  12   6    15600.68    14983.51    254.76 o 
   3  12   6     5188.30     5191.00    105.11 o 
   4  12   6      449.94      578.05     51.86 o 
   5  12   6     7311.62     7184.73    157.41 o 
   6  12   6     3410.08     3321.94     95.31 o 
  -8  13   6     4508.91     4256.58    124.31 o 
  -7  13   6      111.14       53.35     33.79 o 
  -6  13   6     4736.45     4653.26    108.46 o 
  -5  13   6     7251.74     6894.40    145.12 o 
  -4  13   6      152.22      146.44     31.14 o 
  -3  13   6     4469.80     4285.33    101.59 o 
  -2  13   6    12431.51    12164.72    234.14 o 
  -1  13   6      692.52      746.90     33.03 o 
   0  13   6     8103.05     8176.43    145.37 o 
   1  13   6    15499.89    15473.13    261.63 o 
   2  13   6     1336.60     1334.25     48.37 o 
   3  13   6     5018.24     5059.39    103.38 o 
   4  13   6     8809.69     8341.49    155.98 o 
   5  13   6      918.06      925.16     53.14 o 
   6  13   6     1882.60     1840.87     72.21 o 
  -7  14   6       46.36       61.30     42.31 o 
  -6  14   6       11.95       17.38     32.32 o 
  -5  14   6      482.73      495.21     40.38 o 
  -4  14   6        3.31        9.17     31.04 o 
  -3  14   6        3.46       11.28     28.17 o 
  -2  14   6        4.39        0.61     22.53 o 
  -1  14   6      120.25      161.13     24.32 o 
   0  14   6      499.68      504.74     36.09 o 
   1  14   6       36.58       62.91     29.47 o 
   2  14   6        2.57       32.64     26.87 o 
   3  14   6       77.91       60.35     28.13 o 
   4  14   6       50.41       82.67     31.94 o 
   5  14   6       92.44       34.08     33.11 o 
  -7  15   6       38.92       21.13     50.71 o 
  -6  15   6     2608.39     2536.24    107.56 o 
  -5  15   6     4910.97     4687.04    111.97 o 
  -4  15   6      147.30      166.52     34.14 o 
  -3  15   6     7006.92     6686.42    145.45 o 
  -2  15   6    10430.13    10280.60    204.67 o 
  -1  15   6      133.49      172.69     26.77 o 
   0  15   6     4657.37     4843.02    100.40 o 
   1  15   6    10196.56     9988.54    198.72 o 
   2  15   6     1120.07     1161.28     52.29 o 
   3  15   6     2697.70     2638.84     69.16 o 
   4  15   6     5292.84     5017.63    107.42 o 
   5  15   6      419.01      406.52     68.79 o 
  -7  16   6     4527.85     4158.45    125.07 o 
  -6  16   6     3008.83     2962.40     86.22 o 
  -5  16   6     1455.82     1405.66     60.64 o 
  -4  16   6    12530.67    11683.72    233.02 o 
  -3  16   6     7676.79     7931.16    168.24 o 
  -2  16   6     1680.83     1632.61     60.98 o 
  -1  16   6    14590.20    14767.67    344.28 o 
   0  16   6     6312.79     6203.11    117.60 o 
   1  16   6     1098.68     1179.64     53.00 o 
   2  16   6     8668.92     8383.72    173.21 o 
   3  16   6     4624.25     4613.60    110.02 o 
   4  16   6       67.23       73.19     31.31 o 
   5  16   6     5662.19     5175.45    144.83 o 
  -6  17   6       11.15      -38.98     46.57 o 
  -5  17   6      274.62      275.69     39.94 o 
  -4  17   6      135.76      101.76     41.81 o 
  -3  17   6       10.07       15.69     33.74 o 
  -2  17   6      172.00      176.84     35.61 o 
  -1  17   6      107.12       66.62     26.70 o 
   0  17   6      514.33      524.06     35.36 o 
   1  17   6       24.75      -12.82     29.05 o 
   2  17   6        2.88      -18.99     30.32 o 
   3  17   6       22.96       74.16     35.37 o 
   4  17   6       22.12      -40.41     40.41 o 
  -6  18   6     1485.71     1364.89     71.29 o 
  -5  18   6      263.02      300.56     45.75 o 
  -4  18   6     4020.06     4034.73    106.17 o 
  -3  18   6     1920.31     2017.14     71.61 o 
  -2  18   6      546.44      592.18     45.05 o 
  -1  18   6     3379.97     3529.46     98.55 o 
   0  18   6     2068.73     2103.45     68.19 o 
   1  18   6      205.72      274.00     61.57 o 
   2  18   6     6016.12     5935.27    132.93 o 
   3  18   6     3702.60     3648.52    113.37 o 
   4  18   6      133.87       98.24     48.84 o 
  -6  19   6     2671.81     2492.54    189.19 o 
  -5  19   6     4022.80     4101.23    110.16 o 
  -4  19   6       63.13       95.47     39.15 o 
  -3  19   6     4757.25     4798.79    118.76 o 
  -2  19   6     9141.31     8949.97    186.83 o 
  -1  19   6      522.30      577.30     44.03 o 
   0  19   6     4526.54     4671.39    131.88 o 
   1  19   6     8395.34     7892.98    166.92 o 
   2  19   6     1067.38     1037.05     92.95 o 
   3  19   6     2829.55     2745.83     97.71 o 
   4  19   6     4119.89     3829.93    211.78 o 
  -5  20   6        2.69        4.11     39.94 o 
  -4  20   6     1321.08     1492.39     68.29 o 
  -3  20   6      691.02      804.62     54.11 o 
  -2  20   6        2.76      -28.99     36.49 o 
  -1  20   6     1140.78     1244.61     58.28 o 
   0  20   6      560.15      499.00     62.51 o 
   1  20   6       10.24        8.04     32.81 o 
   2  20   6      630.06      571.59     94.76 o 
   3  20   6      130.55      127.99     45.49 o 
  -4  21   6       15.45      -36.41     40.50 o 
  -3  21   6     2189.76     2019.37     76.52 o 
  -2  21   6     2875.15     2860.66     89.80 o 
  -1  21   6      317.23      357.18     43.26 o 
   0  21   6      929.95     1091.63    154.24 o 
   1  21   6     3073.84     2827.22    124.65 o 
   2  21   6      194.98      234.85     47.80 o 
  -3  22   6     1874.61     1926.31     76.22 o 
  -2  22   6      411.04      545.55     68.59 o 
  -1  22   6     6046.66     6075.78    161.37 o 
   0  22   6     2506.14     2562.32    121.88 o 
   1  22   6      302.45      388.69    101.92 o 
   2  22   6     7522.54     6444.06    301.81 o 
  -2  23   6      843.65      903.58     72.91 o 
  -1  23   6      219.95      137.96     46.13 o 
   0  23   6      280.78      338.52    201.35 o 
  -9   1   7     2865.33     2963.46    172.36 o 
  -8   1   7     7013.26     7175.78    152.15 o 
  -7   1   7        0.81        1.45     27.52 o 
  -6   1   7     6731.06     6907.26    142.23 o 
  -5   1   7    12559.69    12806.95    241.66 o 
  -4   1   7      129.62      147.74     22.23 o 
  -3   1   7    10193.76    10044.21    191.06 o 
  -2   1   7    22331.63    21289.18    573.45 o 
  -1   1   7     1175.98     1308.95     30.79 o 
   0   1   7    21223.55    22121.41    324.35 o 
   1   1   7    15730.63    15859.44    235.44 o 
   2   1   7      852.40      890.56     39.70 o 
   3   1   7     9468.60     9615.10    190.29 o 
   4   1   7    11667.21    11203.38    221.49 o 
   5   1   7      924.43      980.26     71.94 o 
   6   1   7     5118.31     4939.52    118.35 o 
   7   1   7     4505.11     4255.83    146.19 o 
  -9   2   7      950.18      845.00    105.68 o 
  -8   2   7     3923.50     3927.35    144.97 o 
  -7   2   7     7359.16     7529.09    155.23 o 
  -6   2   7     1130.53     1199.39     48.02 o 
  -5   2   7     4347.30     4478.48     98.56 o 
  -4   2   7    14561.80    14551.28    269.45 o 
  -3   2   7    10679.30    11003.15    324.47 o 
  -2   2   7     5816.85     5840.73    128.61 o 
  -1   2   7    40625.90    42163.41    611.16 o 
   0   2   7     7614.04     7442.09    115.81 o 
   1   2   7     2085.09     2027.16     40.42 o 
   2   2   7    33399.41    33252.41    535.69 o 
   3   2   7    10047.58    10282.89    202.32 o 
   4   2   7      688.55      694.02     40.01 o 
   5   2   7    15954.40    15198.52    294.83 o 
   6   2   7     2987.19     2786.46     82.63 o 
  -9   3   7      396.47      286.07     42.74 o 
  -8   3   7        6.40      -27.10     32.06 o 
  -7   3   7       81.71       78.24     32.07 o 
  -6   3   7      198.62      215.68     29.48 o 
  -5   3   7      103.89      126.86     23.25 o 
  -4   3   7      393.27      416.02     45.03 o 
  -3   3   7      914.23      993.75     47.85 o 
  -2   3   7     1682.37     1676.98     47.22 o 
  -1   3   7     1173.23     1296.45     31.07 o 
   0   3   7       63.60       48.12     12.35 o 
   1   3   7     1004.63     1075.64     36.28 o 
   2   3   7      355.13      406.54     33.56 o 
   3   3   7        8.77      -18.54     25.39 o 
   4   3   7     1537.68     1542.79     56.15 o 
   5   3   7       31.88        4.86     32.65 o 
   6   3   7      280.84      286.82     39.97 o 
  -9   4   7      588.71      661.88    119.78 o 
  -8   4   7     1622.34     1753.95     94.62 o 
  -7   4   7     3902.63     3994.58    107.49 o 
  -6   4   7     1874.46     1951.52     66.10 o 
  -5   4   7     2989.79     3012.39     72.88 o 
  -4   4   7    16551.75    16025.45    262.26 o 
  -3   4   7     8133.03     8449.23    145.31 o 
  -2   4   7     5367.90     5488.50    100.41 o 
  -1   4   7    27319.60    28051.46    410.57 o 
   0   4   7     8292.04     8283.34    145.68 o 
   1   4   7       82.72      115.41     14.26 o 
   2   4   7    19505.54    19544.51    321.50 o 
   3   4   7     9408.80     9311.53    186.24 o 
   4   4   7      256.29      288.65     33.74 o 
   5   4   7    10999.43    10676.90    261.25 o 
   6   4   7     3108.87     3039.36     98.60 o 
  -9   5   7     4114.58     4193.75    152.74 o 
  -8   5   7     3291.78     3252.40     97.48 o 
  -7   5   7      228.05      263.60     34.98 o 
  -6   5   7     7769.85     7531.78    174.15 o 
  -5   5   7    14958.14    14499.81    240.72 o 
  -4   5   7      921.29      935.43     32.86 o 
  -3   5   7    19222.73    19225.79    313.78 o 
  -2   5   7    15986.06    14913.01    246.74 o 
  -1   5   7      315.65      305.40     17.85 o 
   0   5   7    16191.37    15959.03    238.31 o 
   1   5   7    21694.38    21462.17    316.81 o 
   2   5   7      739.68      788.94     35.24 o 
   3   5   7    11974.33    12343.08    239.55 o 
   4   5   7    17594.57    17232.97    328.90 o 
   5   5   7      253.50      358.39     64.64 o 
   6   5   7     4724.46     4592.92    114.13 o 
  -9   6   7      315.82      314.55    106.68 o 
  -8   6   7      106.36      103.95     36.85 o 
  -7   6   7     1223.14     1259.69     58.16 o 
  -6   6   7      671.69      758.35     44.49 o 
  -5   6   7       81.78       84.70     21.12 o 
  -4   6   7     2993.91     2892.72     70.26 o 
  -3   6   7     2830.41     2864.91     61.52 o 
  -2   6   7     1669.57     1694.51     45.27 o 
  -1   6   7     6098.44     6362.66    132.72 o 
   0   6   7      385.13      405.22     19.59 o 
   1   6   7      430.69      464.44     21.37 o 
   2   6   7     3164.64     3215.40     69.43 o 
   3   6   7      330.13      308.29     37.08 o 
   4   6   7       47.51       65.16     31.32 o 
   5   6   7      408.25      485.15     41.65 o 
   6   6   7       48.69       95.75     38.72 o 
  -8   7   7     2174.52     2110.00     77.35 o 
  -7   7   7       11.01        4.16     31.17 o 
  -6   7   7     3254.74     3362.83     95.04 o 
  -5   7   7     6570.94     6189.12    183.03 o 
  -4   7   7      523.50      565.88     35.03 o 
  -3   7   7     4982.32     5015.81     94.72 o 
  -2   7   7     7905.80     7680.98    160.32 o 
  -1   7   7      620.57      618.68     36.61 o 
   0   7   7     9978.70    10192.60    157.83 o 
   1   7   7    16619.29    17026.00    283.18 o 
   2   7   7     1281.94     1331.03     44.53 o 
   3   7   7     8210.50     8289.17    169.19 o 
   4   7   7     7722.20     7823.68    163.93 o 
   5   7   7      631.18      658.19     44.77 o 
   6   7   7     1904.10     1921.81     72.40 o 
  -8   8   7     2029.75     1977.77     75.84 o 
  -7   8   7     8541.05     8562.60    199.72 o 
  -6   8   7     2102.94     2080.42     70.63 o 
  -5   8   7     6820.10     6553.84    133.51 o 
  -4   8   7    21791.58    20392.50    370.95 o 
  -3   8   7     8404.89     8060.44    158.92 o 
  -2   8   7     7013.67     6935.17    125.94 o 
  -1   8   7    41319.93    41439.80    659.69 o 
   0   8   7     9362.61     9246.21    145.01 o 
   1   8   7     2323.03     2384.09     57.32 o 
   2   8   7    25492.54    25648.16    420.09 o 
   3   8   7     4412.68     4621.57     94.26 o 
   4   8   7     1005.74     1071.42     50.17 o 
   5   8   7    11103.67    10794.48    219.78 o 
   6   8   7     2392.50     2575.57     89.82 o 
  -8   9   7      873.46      853.00     54.66 o 
  -7   9   7       89.46       79.45     40.64 o 
  -6   9   7     2755.30     2605.29     82.25 o 
  -5   9   7     3315.87     3212.66     78.66 o 
  -4   9   7      542.73      610.62     36.32 o 
  -3   9   7     4646.37     4355.76    167.19 o 
  -2   9   7     3909.05     3873.89     89.77 o 
  -1   9   7      415.42      476.92     50.70 o 
   0   9   7     1959.63     1919.25     43.98 o 
   1   9   7     1201.57     1221.38     46.52 o 
   2   9   7        7.72        4.39     23.87 o 
   3   9   7      184.76      237.68     29.83 o 
   4   9   7     4479.02     4369.18    105.60 o 
   5   9   7       96.14      107.37     36.77 o 
   6   9   7      630.33      659.61     49.64 o 
  -8  10   7      922.96      884.96    130.66 o 
  -7  10   7     2436.12     2373.78     81.08 o 
  -6  10   7      489.06      495.11     35.64 o 
  -5  10   7     3382.58     3272.24     81.62 o 
  -4  10   7     6797.85     6597.65    138.06 o 
  -3  10   7     1623.34     1658.38     55.66 o 
  -2  10   7      708.19      743.64     38.28 o 
  -1  10   7    11739.43    11983.55    227.69 o 
   0  10   7     3751.58     3795.10     70.16 o 
   1  10   7     1258.41     1320.76     48.16 o 
   2  10   7     9884.23     9859.16    174.50 o 
   3  10   7     1826.52     1873.11     57.00 o 
   4  10   7      387.05      451.78     39.66 o 
   5  10   7     5383.95     5416.64    127.95 o 
   6  10   7     1451.02     1551.65     66.96 o 
  -8  11   7     4184.89     3976.15    225.38 o 
  -7  11   7       30.35       56.11     35.15 o 
  -6  11   7     8488.40     8199.31    179.69 o 
  -5  11   7     7933.40     7386.54    151.69 o 
  -4  11   7     1095.11     1101.58     48.26 o 
  -3  11   7     8440.04     8159.88    166.21 o 
  -2  11   7    18187.40    17114.24    350.46 o 
  -1  11   7      429.72      491.32     34.13 o 
   0  11   7    13929.25    14108.70    257.13 o 
   1  11   7    24512.82    24733.42    406.75 o 
   2  11   7      822.23      854.69     39.17 o 
   3  11   7     5447.87     5446.52    108.75 o 
   4  11   7    16801.83    16465.27    318.53 o 
   5  11   7      866.39      901.94     52.54 o 
  -8  12   7      308.40      293.01     47.26 o 
  -7  12   7     1235.89     1337.06     65.20 o 
  -6  12   7      178.60      234.28     43.48 o 
  -5  12   7      758.69      808.51     51.31 o 
  -4  12   7     2876.35     2769.68     76.91 o 
  -3  12   7     3388.33     3432.52     87.71 o 
  -2  12   7     1371.89     1309.50     51.15 o 
  -1  12   7     8188.92     8437.21    169.21 o 
   0  12   7     1744.96     1830.20     51.28 o 
   1  12   7      629.83      716.37     41.01 o 
   2  12   7     2424.12     2461.59     63.91 o 
   3  12   7     1262.97     1380.68     49.71 o 
   4  12   7      562.46      622.37     47.89 o 
   5  12   7     2584.49     2492.03     80.63 o 
  -7  13   7       52.19        1.20     32.78 o 
  -6  13   7     1343.03     1356.64     57.07 o 
  -5  13   7      855.10      865.29     46.31 o 
  -4  13   7      173.05      212.05     33.41 o 
  -3  13   7     4383.79     4319.13    104.37 o 
  -2  13   7     1939.59     1960.01     63.85 o 
  -1  13   7      165.76      226.68     50.31 o 
   0  13   7     1793.88     1912.97     65.26 o 
   1  13   7     4116.73     4353.78    102.74 o 
   2  13   7      483.95      505.35     37.28 o 
   3  13   7     1009.40     1079.01     47.06 o 
   4  13   7     1963.55     1985.58     62.43 o 
   5  13   7      286.73      294.43     42.75 o 
  -7  14   7     6255.29     5734.03    130.71 o 
  -6  14   7     3121.77     2993.92     83.81 o 
  -5  14   7     4217.07     3898.13    157.77 o 
  -4  14   7    19058.10    18141.97    342.97 o 
  -3  14   7     6070.46     5877.83    131.69 o 
  -2  14   7     4483.99     4529.85    106.21 o 
  -1  14   7    15976.19    16238.12    406.19 o 
   0  14   7     6325.43     6383.13    123.13 o 
   1  14   7     1991.09     2081.28     66.38 o 
   2  14   7    13069.52    12795.89    248.90 o 
   3  14   7     4800.85     4755.53    101.17 o 
   4  14   7     1189.04     1157.38     52.41 o 
   5  14   7     6564.13     6643.75    175.40 o 
  -7  15   7      376.26      418.98     42.92 o 
  -6  15   7     1559.82     1604.26     62.51 o 
  -5  15   7     5043.53     4794.21    115.56 o 
  -4  15   7      242.73      296.12     39.37 o 
  -3  15   7     4158.27     4062.30    101.95 o 
  -2  15   7     3782.33     3778.89     95.20 o 
  -1  15   7      103.04      100.07     29.15 o 
   0  15   7     2942.56     2894.34     94.13 o 
   1  15   7     5973.33     5945.23    129.97 o 
   2  15   7       30.96       17.55     38.21 o 
   3  15   7     2202.68     2134.19     64.01 o 
   4  15   7     1935.93     1943.73     71.05 o 
  -6  16   7      194.73      188.41     39.87 o 
  -5  16   7      917.36      946.06     52.46 o 
  -4  16   7      886.59      868.85     76.14 o 
  -3  16   7       95.47       97.38     34.12 o 
  -2  16   7      246.64      267.34     35.87 o 
  -1  16   7     1440.29     1577.93     59.13 o 
   0  16   7     1443.77     1513.28     80.08 o 
   1  16   7     1314.65     1356.28     77.93 o 
   2  16   7     2038.76     2047.44     68.61 o 
   3  16   7      764.35      732.64     79.00 o 
   4  16   7      180.83      133.80     35.83 o 
  -6  17   7     4828.09     4572.27    116.32 o 
  -5  17   7     5679.81     5419.94    129.45 o 
  -4  17   7        4.68      -21.49     33.72 o 
  -3  17   7     6104.48     6233.85    158.46 o 
  -2  17   7    12299.79    12303.56    244.37 o 
  -1  17   7      362.47      377.32     38.32 o 
   0  17   7     6691.72     6686.44    169.92 o 
   1  17   7    17038.32    16291.22    361.03 o 
   2  17   7      120.79      107.61     35.13 o 
   3  17   7     4175.98     4049.62    104.55 o 
   4  17   7     5964.66     5805.96    158.06 o 
  -6  18   7     1080.30     1006.13     56.56 o 
  -5  18   7      610.86      573.04     47.52 o 
  -4  18   7     4344.82     4291.02    112.12 o 
  -3  18   7     1819.47     1920.75     70.43 o 
  -2  18   7      372.77      386.35     41.32 o 
  -1  18   7     4603.34     4757.62    167.99 o 
   0  18   7      790.02     1014.67     60.17 o 
   1  18   7      218.89      297.21     45.23 o 
   2  18   7     2474.38     2511.67     81.77 o 
   3  18   7     1025.27     1142.86     85.83 o 
  -5  19   7      133.76      129.94     43.96 o 
  -4  19   7      110.42       86.05     40.56 o 
  -3  19   7      272.68      240.97     43.05 o 
  -2  19   7      559.84      654.97     51.63 o 
  -1  19   7       15.98        1.48     46.58 o 
   0  19   7       80.82       43.74     40.73 o 
   1  19   7     1408.46     1317.18     68.58 o 
   2  19   7       27.47       56.26     34.33 o 
   3  19   7      254.20      238.19     47.45 o 
  -5  20   7     1397.95     1221.88    154.74 o 
  -4  20   7     6335.83     6053.71    168.94 o 
  -3  20   7     1450.48     1580.02     68.00 o 
  -2  20   7     1807.80     1773.75     71.06 o 
  -1  20   7     6582.09     6417.62    232.21 o 
   0  20   7     1982.43     2067.99     86.77 o 
   1  20   7      919.30      879.04     60.84 o 
   2  20   7     4938.37     4509.26    164.48 o 
  -4  21   7      218.04      235.74     44.86 o 
  -3  21   7     2175.18     2341.55    137.29 o 
  -2  21   7     4093.75     4136.20    151.12 o 
  -1  21   7      155.92       96.92     36.52 o 
   0  21   7     2249.51     2319.20     90.91 o 
   1  21   7     3386.21     3151.57    162.56 o 
  -3  22   7        0.36      -59.35     79.76 o 
  -2  22   7       94.02      128.36     58.44 o 
  -1  22   7       17.99       -1.30     47.86 o 
   0  22   7      157.57      135.86     60.21 o 
  -9   0   8      406.02      475.52     75.56 o 
  -8   0   8     5351.52     5673.20    336.56 o 
  -7   0   8     9901.39     9830.83    278.43 o 
  -6   0   8     1616.84     1592.48     79.10 o 
  -5   0   8     6068.84     6124.95    182.49 o 
  -4   0   8    27202.00    28208.16    722.64 o 
  -3   0   8     1477.65     1576.04    100.89 o 
  -2   0   8    19233.45    19644.05    509.89 o 
  -1   0   8    34496.96    35942.85    741.50 o 
   0   0   8    10003.13    10016.00    217.74 o 
   1   0   8     7280.22     7277.49    231.54 o 
   2   0   8    30630.50    29405.48    764.39 o 
   3   0   8     9520.60     9236.52    263.77 o 
   4   0   8     2304.15     2338.46    190.06 o 
   5   0   8     9839.18     9669.94    426.09 o 
   6   0   8     3526.15     3399.24    134.10 o 
  -9   1   8     1407.77     1529.29     79.84 o 
  -8   1   8     1100.99     1201.06     60.66 o 
  -7   1   8      168.32      197.37     31.31 o 
  -6   1   8     5010.36     5126.15    112.94 o 
  -5   1   8     4462.89     4560.80    102.22 o 
  -4   1   8       59.85      109.90     35.28 o 
  -3   1   8     6192.72     6427.26    131.42 o 
  -2   1   8     9261.22     8819.84    415.59 o 
  -1   1   8       32.10       56.32     17.06 o 
   0   1   8     3014.43     2989.90     55.03 o 
   1   1   8     4778.65     4946.30    101.84 o 
   2   1   8       86.90      115.95     26.12 o 
   3   1   8     3359.44     3248.28     82.88 o 
   4   1   8     5157.66     4960.06    114.32 o 
   5   1   8        4.71       -0.82     32.91 o 
   6   1   8     1921.20     1918.13     70.29 o 
  -9   2   8       71.59       22.68     49.76 o 
  -8   2   8      754.30      881.51     53.97 o 
  -7   2   8     1021.15     1126.50     74.18 o 
  -6   2   8      133.78      117.41     27.04 o 
  -5   2   8      967.84     1101.46     45.94 o 
  -4   2   8     4100.77     4234.58    148.14 o 
  -3   2   8      701.70      749.49     35.71 o 
  -2   2   8     1937.31     2121.73     67.76 o 
  -1   2   8     4406.50     4574.68     87.50 o 
   0   2   8     1176.36     1175.15     30.99 o 
   1   2   8      285.04      277.86     23.91 o 
   2   2   8     3465.65     3529.42     84.44 o 
   3   2   8     1200.30     1247.11     50.71 o 
   4   2   8      504.21      579.09     39.95 o 
   5   2   8     1679.40     1630.10     61.71 o 
   6   2   8      576.81      610.80     48.03 o 
  -9   3   8     4888.07     5124.76    277.93 o 
  -8   3   8     4065.29     4206.47    116.23 o 
  -7   3   8      687.56      853.15     65.45 o 
  -6   3   8    18638.31    18205.84    339.10 o 
  -5   3   8    17990.56    17874.85    331.59 o 
  -4   3   8      627.89      711.71     35.26 o 
  -3   3   8    28451.99    28127.92    508.23 o 
  -2   3   8    28701.36    27708.42    787.87 o 
  -1   3   8       43.55      107.47     20.01 o 
   0   3   8    17287.42    16808.89    250.70 o 
   1   3   8    30185.15    29763.04    435.33 o 
   2   3   8      705.71      758.38     33.24 o 
   3   3   8    20523.35    20159.63    379.76 o 
   4   3   8    20865.66    19949.54    378.60 o 
   5   3   8        8.02      -11.26     33.42 o 
   6   3   8     6262.92     5711.94    212.46 o 
  -8   4   8      773.09      915.91     55.07 o 
  -7   4   8     3675.62     4102.71    239.50 o 
  -6   4   8     1218.17     1213.47     54.84 o 
  -5   4   8      302.17      408.18     32.82 o 
  -4   4   8     9592.96     9820.57    190.23 o 
  -3   4   8     1912.81     1825.60     54.13 o 
  -2   4   8     5694.19     5538.61    160.56 o 
  -1   4   8    12977.68    13201.27    335.43 o 
   0   4   8     5114.21     5311.11    119.23 o 
   1   4   8     1987.39     2028.70     50.62 o 
   2   4   8    11832.55    11965.18    204.55 o 
   3   4   8     4552.78     4564.58    123.82 o 
   4   4   8     1086.08     1113.33     61.78 o 
   5   4   8     3373.39     3385.47     91.53 o 
   6   4   8      819.22      969.16     99.31 o 
  -8   5   8      567.73      688.83     88.38 o 
  -7   5   8      144.64      200.42     48.22 o 
  -6   5   8     1322.96     1434.84     60.56 o 
  -5   5   8     1996.18     2050.67     89.65 o 
  -4   5   8      325.02      389.94     35.62 o 
  -3   5   8     2164.63     2194.56     60.01 o 
  -2   5   8     1735.95     1741.97     73.81 o 
  -1   5   8        2.75       22.06     26.17 o 
   0   5   8     5235.64     5331.43     90.70 o 
   1   5   8     4588.16     4689.85     90.75 o 
   2   5   8      203.94      226.10     25.71 o 
   3   5   8     1371.70     1395.34     54.11 o 
   4   5   8     1944.08     1929.19     64.76 o 
   5   5   8      536.43      575.37     44.10 o 
   6   5   8      448.19      460.48     46.86 o 
  -8   6   8     1974.42     2023.94     76.80 o 
  -7   6   8     8309.51     7850.47    185.57 o 
  -6   6   8     1225.32     1279.11     65.02 o 
  -5   6   8     7130.29     7277.64    170.70 o 
  -4   6   8    23383.03    23481.96    489.97 o 
  -3   6   8     2556.96     2663.27     61.15 o 
  -2   6   8     9200.84     8868.36    264.73 o 
  -1   6   8    27514.85    28221.55    751.41 o 
   0   6   8     6487.29     6554.52    119.01 o 
   1   6   8     3643.00     3777.98     77.89 o 
   2   6   8    15563.74    16041.10    305.08 o 
   3   6   8     4339.86     4432.47    103.53 o 
   4   6   8     1349.40     1480.04     59.05 o 
   5   6   8     8762.33     8674.83    196.09 o 
   6   6   8     3051.51     2968.69     89.68 o 
  -8   7   8     2275.97     2358.22     83.32 o 
  -7   7   8        3.55        0.84     51.19 o 
  -6   7   8    10982.12    10794.67    242.27 o 
  -5   7   8     9416.41     9575.05    216.25 o 
  -4   7   8        0.93        6.23     26.48 o 
  -3   7   8    13484.12    13169.40    248.27 o 
  -2   7   8    12280.40    11839.04    389.39 o 
  -1   7   8      718.18      800.55     59.75 o 
   0   7   8     9421.27     9266.18    165.52 o 
   1   7   8     7326.10     7515.84    136.05 o 
   2   7   8      164.30      167.29     26.98 o 
   3   7   8     4252.13     4194.53     99.98 o 
   4   7   8     8093.10     8296.13    352.39 o 
   5   7   8        3.75       10.70     34.15 o 
   6   7   8     2090.32     2064.36     98.76 o 
  -8   8   8      773.40      762.63     57.30 o 
  -7   8   8      741.97      879.53     52.92 o 
  -6   8   8      137.28      153.30     33.66 o 
  -5   8   8     2009.60     2039.42    119.59 o 
  -4   8   8      560.71      601.67     37.07 o 
  -3   8   8      191.77      214.04     29.31 o 
  -2   8   8       96.92       99.83     24.42 o 
  -1   8   8     2696.26     2919.37     83.52 o 
   0   8   8       35.36       37.25     20.30 o 
   1   8   8       11.58       65.06     24.25 o 
   2   8   8     1098.46     1140.05     44.24 o 
   3   8   8       29.58       29.47     34.22 o 
   4   8   8        4.56        4.17     33.19 o 
   5   8   8      955.31      995.24     53.20 o 
  -8   9   8     3053.44     2983.17     96.96 o 
  -7   9   8      271.45      296.02     42.54 o 
  -6   9   8    10649.69    10489.60    237.70 o 
  -5   9   8     7023.75     6914.25    164.91 o 
  -4   9   8       24.42       27.29     28.02 o 
  -3   9   8    14585.28    13853.20    267.31 o 
  -2   9   8    14617.88    14502.54    399.38 o 
  -1   9   8       93.92      122.08     24.53 o 
   0   9   8    17076.45    17160.27    367.50 o 
   1   9   8    16517.76    16907.42    284.64 o 
   2   9   8       60.51       33.38     26.47 o 
   3   9   8     7326.57     7377.39    156.69 o 
   4   9   8    11281.68    11175.45    226.31 o 
   5   9   8      117.57      177.17     39.12 o 
  -8  10   8      587.40      593.74     50.17 o 
  -7  10   8     3708.52     3669.41    107.36 o 
  -6  10   8      867.90      910.19     52.35 o 
  -5  10   8     1354.33     1457.21     62.44 o 
  -4  10   8    14081.42    13954.82    265.76 o 
  -3  10   8     4543.98     4237.67    100.00 o 
  -2  10   8     5601.28     5448.57    119.29 o 
  -1  10   8    11591.15    11690.33    279.70 o 
   0  10   8    10033.92    10280.70    237.44 o 
   1  10   8     2167.17     2230.26     59.50 o 
   2  10   8    11672.69    11911.78    208.14 o 
   3  10   8     5499.77     5417.01    123.02 o 
   4  10   8     3817.15     3765.38     98.62 o 
   5  10   8     4871.60     5048.67    123.65 o 
  -8  11   8        1.71       62.68     96.84 o 
  -7  11   8      246.18      272.39     41.31 o 
  -6  11   8      379.54      439.60     43.33 o 
  -5  11   8       25.15       20.81     28.23 o 
  -4  11   8      584.70      678.17     59.92 o 
  -3  11   8     1167.33     1176.03     51.39 o 
  -2  11   8       10.58      -26.69     26.69 o 
  -1  11   8      289.53      310.42     30.63 o 
   0  11   8     1123.74     1219.17     62.39 o 
   1  11   8      503.57      564.45     40.07 o 
   2  11   8       18.20       44.78     28.65 o 
   3  11   8       32.81       33.51     29.72 o 
   4  11   8      101.58      109.91     35.80 o 
   5  11   8      254.53      252.33     43.82 o 
  -7  12   8     5203.85     4852.68    131.92 o 
  -6  12   8     1222.01     1245.22     60.80 o 
  -5  12   8     3670.93     3588.64    103.44 o 
  -4  12   8     9561.50     9358.81    190.42 o 
  -3  12   8     1965.79     1932.04     65.13 o 
  -2  12   8     2088.77     2211.84     67.63 o 
  -1  12   8     8332.22     8775.12    312.70 o 
   0  12   8     7822.06     8257.90    198.43 o 
   1  12   8     1029.99     1162.14     62.52 o 
   2  12   8    11284.00    11349.74    201.20 o 
   3  12   8     5169.12     5090.62    107.36 o 
   4  12   8     1666.97     1762.92     68.25 o 
   5  12   8     5576.30     5642.46    153.78 o 
  -7  13   8        7.67       -8.20     35.56 o 
  -6  13   8     5816.37     5654.74    147.20 o 
  -5  13   8     7599.76     7462.41    171.85 o 
  -4  13   8       93.88       67.12     32.48 o 
  -3  13   8     7960.75     7470.67    158.95 o 
  -2  13   8     8285.53     8338.40    177.18 o 
  -1  13   8      150.03      133.90     30.85 o 
   0  13   8     7309.70     7576.37    185.16 o 
   1  13   8    10900.62    11191.46    258.58 o 
   2  13   8      109.40       99.60     29.24 o 
   3  13   8     5764.91     5577.98    114.70 o 
   4  13   8     5999.00     5832.99    142.62 o 
  -7  14   8        7.21      -37.61     37.61 o 
  -6  14   8       31.85      -14.98     36.99 o 
  -5  14   8      147.04      150.10     36.36 o 
  -4  14   8      275.07      232.79     56.02 o 
  -3  14   8      196.66      148.83     34.18 o 
  -2  14   8       54.11       71.51     31.38 o 
  -1  14   8       39.07       32.81     28.09 o 
   0  14   8       80.27      113.61     40.99 o 
   1  14   8      267.19      296.24     44.40 o 
   2  14   8        4.39      -32.19     32.19 o 
   3  14   8        6.49       26.43     32.44 o 
   4  14   8      173.17      207.16     42.12 o 
  -6  15   8     5338.26     4981.94    137.14 o 
  -5  15   8     4115.15     3872.79    100.83 o 
  -4  15   8       43.95        4.86     39.18 o 
  -3  15   8     8652.53     8263.80    175.00 o 
  -2  15   8     9329.14     9495.49    202.17 o 
  -1  15   8       41.46       55.28     28.56 o 
   0  15   8     8647.39     8719.93    209.85 o 
   1  15   8     5818.91     5878.18    154.78 o 
   2  15   8      136.99      204.04     45.42 o 
   3  15   8     2448.25     2432.82     91.87 o 
   4  15   8     3819.89     4141.61    353.06 o 
  -6  16   8     1112.43     1186.56     66.52 o 
  -5  16   8     1442.28     1516.58     84.16 o 
  -4  16   8     6992.39     6740.54    169.90 o 
  -3  16   8     2957.60     2864.39     86.03 o 
  -2  16   8     4109.54     4210.00    122.08 o 
  -1  16   8     8943.17     8841.54    282.59 o 
   0  16   8     2576.72     2841.70     96.65 o 
   1  16   8     3956.99     4012.28    118.32 o 
   2  16   8     4057.93     4266.13    125.85 o 
   3  16   8     2719.97     2585.00     95.64 o 
  -6  17   8       30.54      -36.41     36.91 o 
  -5  17   8      452.50      437.94     44.21 o 
  -4  17   8       44.79        5.85     37.11 o 
  -3  17   8      122.90      102.32     37.85 o 
  -2  17   8      514.89      522.26     43.70 o 
  -1  17   8       19.22        9.74     30.62 o 
   0  17   8       79.89       55.00     42.69 o 
   1  17   8      131.64      223.04     45.43 o 
   2  17   8       11.96       21.66     41.53 o 
   3  17   8      157.56      214.88     49.05 o 
  -5  18   8     1447.08     1339.12     63.23 o 
  -4  18   8     2791.21     2893.85     99.11 o 
  -3  18   8     1550.42     1425.08     65.67 o 
  -2  18   8     1811.35     1814.25     76.09 o 
  -1  18   8     5267.59     5619.76    155.81 o 
   0  18   8     2814.33     2854.42     99.69 o 
   1  18   8     1585.53     1603.70     77.21 o 
   2  18   8     2261.35     2272.20     91.13 o 
  -4  19   8        3.17      -32.67     48.46 o 
  -3  19   8     3807.28     3791.29    118.09 o 
  -2  19   8     5366.82     5556.90    216.09 o 
  -1  19   8       33.43      -17.00     73.34 o 
   0  19   8     4234.18     4163.07    126.15 o 
   1  19   8     5988.49     5778.44    291.27 o 
   2  19   8       78.12      164.64     45.76 o 
  -4  20   8      616.05      645.60     57.02 o 
  -3  20   8       79.95       27.93     38.64 o 
  -2  20   8      180.56      199.38     40.98 o 
  -1  20   8      758.17      745.92     61.92 o 
   0  20   8       68.99       65.03     45.01 o 
   1  20   8      131.87      158.12     45.34 o 
  -3  21   8     1498.67     1420.77    140.12 o 
  -2  21   8     1242.21     1274.07     62.19 o 
  -1  21   8        2.45      -38.54     44.38 o 
   0  21   8     1815.99     1827.17     85.69 o 
  -8   1   9     2996.26     3090.82     97.05 o 
  -7   1   9     1591.81     1605.61     60.95 o 
  -6   1   9    11247.30    11384.24    223.08 o 
  -5   1   9     8735.35     8661.09    174.47 o 
  -4   1   9     1157.37     1164.24     45.88 o 
  -3   1   9    14689.05    14820.50    319.91 o 
  -2   1   9    10181.84    10485.60    203.99 o 
  -1   1   9       47.49       84.00     24.40 o 
   0   1   9     7881.02     8134.22    159.19 o 
   1   1   9     6344.04     6363.06    116.56 o 
   2   1   9        7.16       -3.84     28.47 o 
   3   1   9     9757.84     9606.93    194.35 o 
   4   1   9     4380.29     4517.68    108.80 o 
   5   1   9        8.93       -9.29     33.90 o 
  -8   2   9     2370.48     2489.83     85.93 o 
  -7   2   9     9941.47     9604.15    262.59 o 
  -6   2   9     3469.42     3469.30     87.24 o 
  -5   2   9     5817.84     5954.76    127.86 o 
  -4   2   9    16362.44    16417.48    307.77 o 
  -3   2   9     1354.39     1405.51     49.69 o 
  -2   2   9     7703.29     7672.03    155.28 o 
  -1   2   9    28740.08    28950.97    524.82 o 
   0   2   9     8793.77     8990.97    156.68 o 
   1   2   9     7259.89     7512.47    137.94 o 
   2   2   9    21327.46    20909.30    391.71 o 
   3   2   9     4967.06     4637.33    107.99 o 
   4   2   9     1635.03     1709.42     62.53 o 
   5   2   9     7027.63     6714.05    230.73 o 
  -8   3   9        4.23      -24.09     36.83 o 
  -7   3   9      237.66      290.75     40.41 o 
  -6   3   9      675.28      749.44     47.18 o 
  -5   3   9        7.49      -27.24     27.24 o 
  -4   3   9       27.38       35.34     35.23 o 
  -3   3   9      143.78      193.16     28.48 o 
  -2   3   9        9.69        8.82     21.94 o 
  -1   3   9      725.53      739.19     40.81 o 
   0   3   9      150.03      131.77     21.21 o 
   1   3   9      419.04      460.68     38.70 o 
   2   3   9      181.52      223.76     31.36 o 
   3   3   9     1654.44     1555.70     57.48 o 
   4   3   9       56.37       16.31     31.12 o 
   5   3   9       87.83      157.95     37.77 o 
  -8   4   9     2090.58     2076.22     79.05 o 
  -7   4   9     6085.42     6088.04    153.34 o 
  -6   4   9     1514.09     1517.01     63.58 o 
  -5   4   9     5113.98     5008.78    127.17 o 
  -4   4   9    17282.64    17443.09    325.38 o 
  -3   4   9     1900.75     1987.50     66.96 o 
  -2   4   9     6139.64     6189.29    130.45 o 
  -1   4   9    18847.06    18691.74    346.56 o 
   0   4   9     2182.41     2297.51     57.70 o 
   1   4   9     4533.81     4396.72    100.73 o 
   2   4   9    13061.83    13402.89    260.07 o 
   3   4   9     2205.21     2273.86     70.11 o 
   4   4   9     1590.42     1657.66     63.30 o 
   5   4   9     5470.41     5152.18    123.94 o 
  -8   5   9     2944.69     3178.79    119.42 o 
  -7   5   9      332.17      395.30     51.55 o 
  -6   5   9    11045.32    11086.00    249.48 o 
  -5   5   9    12253.51    12184.75    268.84 o 
  -4   5   9      161.69      145.83     27.36 o 
  -3   5   9    23795.82    23246.56    425.45 o 
  -2   5   9     9753.12     9645.73    255.05 o 
  -1   5   9       35.75       55.37     24.63 o 
   0   5   9     9608.19     9588.01    279.77 o 
   1   5   9    10552.58    10775.40    211.83 o 
   2   5   9      316.00      330.50     33.42 o 
   3   5   9    13635.38    13675.92    283.82 o 
   4   5   9     5588.26     5485.61    126.49 o 
   5   5   9       17.56       26.45     37.10 o 
  -8   6   9        7.10      -15.62     38.45 o 
  -7   6   9       80.09      137.27     38.54 o 
  -6   6   9      410.58      465.99     42.80 o 
  -5   6   9      151.34      138.31     32.71 o 
  -4   6   9      822.32      910.48     70.18 o 
  -3   6   9      116.30      126.95     44.34 o 
  -2   6   9     4012.16     3881.63    182.40 o 
  -1   6   9      681.44      790.21     43.48 o 
   0   6   9       10.42      -20.21     20.21 o 
   1   6   9     1852.55     1814.34     63.12 o 
   2   6   9      497.28      516.44     33.62 o 
   3   6   9      226.67      249.88     34.42 o 
   4   6   9      314.21      270.65     39.13 o 
   5   6   9      459.35      497.14     46.81 o 
  -8   7   9     1593.15     1694.10     73.52 o 
  -7   7   9      438.06      476.92     46.93 o 
  -6   7   9     5473.77     5532.45    141.52 o 
  -5   7   9     1919.89     1966.38     70.92 o 
  -4   7   9     1078.63     1095.91     51.13 o 
  -3   7   9     7266.22     7267.96    169.85 o 
  -2   7   9     3208.17     3267.33    166.27 o 
  -1   7   9      113.58      118.04     23.98 o 
   0   7   9     6566.06     6817.70    144.92 o 
   1   7   9     4431.50     4606.47    111.11 o 
   2   7   9       16.49       59.66     26.36 o 
   3   7   9     3436.11     3450.98    105.72 o 
   4   7   9     2855.94     2932.56     85.03 o 
   5   7   9        0.11       -3.68     38.62 o 
  -8   8   9     2597.52     2700.40     94.24 o 
  -7   8   9     8868.01     8656.10    205.86 o 
  -6   8   9     1610.24     1625.53     65.02 o 
  -5   8   9     7048.05     6970.38    168.23 o 
  -4   8   9    18628.71    18312.54    391.16 o 
  -3   8   9     2053.06     2169.46     71.88 o 
  -2   8   9     8169.63     8025.60    233.26 o 
  -1   8   9    16995.74    17409.27    480.82 o 
   0   8   9     3493.38     3724.25     93.78 o 
   1   8   9     6705.83     6900.94    147.36 o 
   2   8   9    15887.70    15392.90    296.49 o 
   3   8   9     3737.34     3701.19     98.44 o 
   4   8   9     2460.51     2631.24     80.30 o 
   5   8   9     8239.85     7662.50    239.83 o 
  -8   9   9      889.76      741.29    128.11 o 
  -7   9   9       34.91       15.87     37.63 o 
  -6   9   9     1176.57     1195.16     61.06 o 
  -5   9   9      776.57      890.20     51.31 o 
  -4   9   9       14.19       45.27     32.38 o 
  -3   9   9     2373.96     2314.43     75.43 o 
  -2   9   9     1500.26     1488.25     82.42 o 
  -1   9   9       52.93       67.22     40.39 o 
   0   9   9     3626.22     3842.22     96.16 o 
   1   9   9     1861.62     1976.91     66.55 o 
   2   9   9        9.56       46.47     33.91 o 
   3   9   9     2950.65     2871.28     82.61 o 
   4   9   9      126.15      193.83     38.34 o 
   5   9   9       55.55      110.31     47.12 o 
  -7  10   9     3075.23     2957.60     95.92 o 
  -6  10   9      206.59      222.00     40.92 o 
  -5  10   9     1573.34     1668.93     67.98 o 
  -4  10   9     5979.52     5626.97    141.92 o 
  -3  10   9      898.12      954.36     51.12 o 
  -2  10   9     1338.36     1363.17     75.30 o 
  -1  10   9     7817.00     7871.30    415.05 o 
   0  10   9      907.00     1121.80     54.66 o 
   1  10   9      655.72      757.90     46.38 o 
   2  10   9     5878.58     6063.35    135.75 o 
   3  10   9     1318.19     1355.27     72.79 o 
   4  10   9      267.59      353.63     49.96 o 
  -7  11   9      261.78      341.78     55.52 o 
  -6  11   9     7821.94     7300.62    179.70 o 
  -5  11   9     4821.49     4815.45    129.33 o 
  -4  11   9      383.94      454.37     39.77 o 
  -3  11   9    14149.61    13703.14    300.79 o 
  -2  11   9    10131.17     9826.87    328.27 o 
  -1  11   9       77.86       79.21     26.62 o 
   0  11   9    18465.22    18884.88    411.39 o 
   1  11   9     8692.38     8692.80    180.64 o 
   2  11   9       92.13      170.11     36.89 o 
   3  11   9    10186.36    10011.77    242.47 o 
   4  11   9     3923.18     3879.24    104.65 o 
  -7  12   9     1133.08     1150.67     65.40 o 
  -6  12   9      442.01      506.40     48.68 o 
  -5  12   9     1018.86     1017.39     57.34 o 
  -4  12   9     1460.54     1473.96     66.15 o 
  -3  12   9      767.22      767.69     83.01 o 
  -2  12   9      886.91      901.56     46.21 o 
  -1  12   9     1818.97     1906.85    105.18 o 
   0  12   9     2147.23     2312.79    157.42 o 
   1  12   9     4694.83     4834.02    133.52 o 
   2  12   9     2917.52     2960.29     86.83 o 
   3  12   9      552.42      548.93     56.26 o 
   4  12   9     1486.94     1531.54     80.09 o 
  -7  13   9      105.29      174.56     89.46 o 
  -6  13   9     2279.92     2104.21     81.08 o 
  -5  13   9     1032.94     1140.84     61.42 o 
  -4  13   9       35.09       19.67     38.96 o 
  -3  13   9     3098.25     2967.87     85.12 o 
  -2  13   9     2787.65     2808.81    100.20 o 
  -1  13   9       36.13       10.26     27.89 o 
   0  13   9     3067.59     3280.89    140.85 o 
   1  13   9      388.85      410.39     50.32 o 
   2  13   9      165.33      173.35     45.36 o 
   3  13   9      776.62      811.20    148.34 o 
   4  13   9     1477.04     1663.48    103.28 o 
  -6  14   9      406.35      591.81     52.93 o 
  -5  14   9     3711.25     3634.22    117.91 o 
  -4  14   9     8190.96     7798.85    189.85 o 
  -3  14   9      948.72      957.02    102.69 o 
  -2  14   9     9183.09     9232.74    372.64 o 
  -1  14   9     9229.83     9962.95    462.87 o 
   0  14   9     1819.56     1952.87    109.48 o 
   1  14   9     5445.11     5526.68    148.16 o 
   2  14   9     8321.99     8291.49    205.92 o 
   3  14   9     3433.82     3170.87    109.86 o 
  -6  15   9     1128.98     1078.51     65.40 o 
  -5  15   9     2233.27     2214.14     84.85 o 
  -4  15   9      109.99       78.46     57.73 o 
  -3  15   9     5012.26     5061.70    135.43 o 
  -2  15   9     2154.23     2167.38    121.73 o 
  -1  15   9       67.73       39.85     55.13 o 
   0  15   9     1892.79     1996.10     81.89 o 
   1  15   9     1377.72     1419.15     71.63 o 
   2  15   9      363.52      386.46     52.96 o 
   3  15   9     2718.53     2517.95     96.03 o 
  -5  16   9      565.20      529.21     52.35 o 
  -4  16   9      925.50      904.21     59.16 o 
  -3  16   9      137.77       73.47     37.55 o 
  -2  16   9      581.29      558.07     44.24 o 
  -1  16   9     1565.96     1564.11     75.32 o 
   0  16   9      866.56      903.73     61.83 o 
   1  16   9      189.56      230.66     60.10 o 
   2  16   9      724.86      855.53     62.08 o 
   3  16   9      590.62      359.43     88.45 o 
  -5  17   9     3399.32     3323.37    108.60 o 
  -4  17   9      331.93      279.96     54.47 o 
  -3  17   9     7024.04     6810.67    139.57 o 
  -2  17   9     4220.50     4450.32    192.07 o 
  -1  17   9       17.20      -33.90     44.68 o 
   0  17   9     6974.48     6935.92    214.50 o 
   1  17   9     3039.85     3170.30    106.16 o 
   2  17   9       62.57       54.84     44.87 o 
  -4  18   9     2126.39     2137.84     86.43 o 
  -3  18   9      396.13      434.74     48.40 o 
  -2  18   9     1516.27     1549.16     78.69 o 
  -1  18   9     4468.50     4598.30    189.60 o 
   0  18   9     1178.60     1183.85     70.38 o 
   1  18   9     2971.02     2833.60    115.80 o 
  -4  19   9       32.65       78.31     93.95 o 
  -3  19   9      331.38      305.69     48.65 o 
  -2  19   9       65.05       53.39     34.01 o 
  -1  19   9      162.50      134.24     50.31 o 
   0  19   9      258.29      306.16     57.70 o 
   1  19   9       95.82      103.79     81.50 o 
  -2  20   9     2534.29     2782.68    353.13 o 
  -1  20   9     6290.48     5673.96    274.17 o 
  -8   0  10     2936.07     3119.76    160.39 o 
  -7   0  10     7156.69     7021.06    214.07 o 
  -6   0  10      337.51      470.76     56.09 o 
  -5   0  10     8793.38     8727.51    252.75 o 
  -4   0  10    12058.87    12246.17    366.59 o 
  -3   0  10      620.56      663.87     53.11 o 
  -2   0  10     8664.44     9046.29    204.18 o 
  -1   0  10    11942.89    12702.20    689.25 o 
   0   0  10      100.16      108.09     45.81 o 
   1   0  10     4497.00     4768.52    241.16 o 
   2   0  10    14507.82    15125.30    612.46 o 
   3   0  10      524.25      531.87     64.99 o 
   4   0  10     5030.29     4674.61    190.28 o 
   5   0  10     6881.46     6223.38    319.98 o 
  -8   1  10      796.32      916.46     62.39 o 
  -7   1  10      692.64      777.26     52.03 o 
  -6   1  10     4781.99     4681.30    110.91 o 
  -5   1  10     2612.87     2627.91     74.29 o 
  -4   1  10      969.00      992.62     46.48 o 
  -3   1  10     5269.80     5046.97    253.77 o 
  -2   1  10     2754.85     2917.15     76.46 o 
  -1   1  10      100.91      163.42     25.95 o 
   0   1  10     5781.17     5665.62    246.31 o 
   1   1  10     5303.57     5430.44    185.60 o 
   2   1  10      540.81      521.82     48.00 o 
   3   1  10     3746.58     3544.68     91.88 o 
   4   1  10     1810.99     1759.34     82.05 o 
   5   1  10        2.92       32.52     39.59 o 
  -8   2  10      786.50      790.11     78.48 o 
  -7   2  10     1679.75     1666.94     68.34 o 
  -6   2  10       97.69       65.06     31.26 o 
  -5   2  10     1837.68     1861.59     63.32 o 
  -4   2  10     2906.37     3089.18     81.25 o 
  -3   2  10       10.13        7.30     29.86 o 
  -2   2  10     1618.27     1676.02     62.45 o 
  -1   2  10     2430.98     2356.89     65.91 o 
   0   2  10       67.99       50.59     23.66 o 
   1   2  10     1941.23     2038.48    103.85 o 
   2   2  10     2943.62     3009.76     98.19 o 
   3   2  10      134.72      133.19     39.42 o 
   4   2  10     1049.70     1032.61    109.36 o 
   5   2  10     1266.08     1132.44    238.85 o 
  -8   3  10     2448.30     2473.89     88.62 o 
  -7   3  10      853.32      948.98     75.43 o 
  -6   3  10     9501.45     9409.00    217.54 o 
  -5   3  10     7075.29     7078.97    170.78 o 
  -4   3  10     1897.48     1983.30     61.80 o 
  -3   3  10    16694.98    16006.50    463.42 o 
  -2   3  10    14505.00    15000.31    313.28 o 
  -1   3  10     1552.33     1583.55     54.39 o 
   0   3  10    20563.53    20572.27    439.31 o 
   1   3  10    11532.30    11848.42    347.65 o 
   2   3  10     1796.05     1768.62     74.43 o 
   3   3  10     8291.11     8195.40    207.49 o 
   4   3  10     4337.15     4232.38    188.00 o 
   5   3  10       62.33       49.54     49.41 o 
  -8   4  10      938.62     1091.41     90.53 o 
  -7   4  10     3547.50     3398.77    103.49 o 
  -6   4  10      171.78      221.57     36.67 o 
  -5   4  10     3095.91     3122.06     93.57 o 
  -4   4  10     5231.38     5277.84    117.38 o 
  -3   4  10      456.47      558.19     73.94 o 
  -2   4  10     3136.43     3222.35     88.35 o 
  -1   4  10    15278.89    15155.82    297.29 o 
   0   4  10       28.02       11.39     34.48 o 
   1   4  10     4100.17     4191.45    166.15 o 
   2   4  10     6637.04     6660.33    171.36 o 
   3   4  10       36.15       45.02     41.05 o 
   4   4  10     1789.31     1739.67    115.81 o 
  -8   5  10      360.05      335.95     49.98 o 
  -7   5  10       47.01       28.99     40.73 o 
  -6   5  10      343.45      361.47     41.59 o 
  -5   5  10      715.60      729.38     47.15 o 
  -4   5  10      936.80      960.86     66.67 o 
  -3   5  10     2117.61     2110.25     64.50 o 
  -2   5  10     2240.41     2314.95     67.52 o 
  -1   5  10     1521.80     1428.19     52.20 o 
   0   5  10      976.08     1039.65     75.43 o 
   1   5  10      682.29      743.70     87.52 o 
   2   5  10      140.23      200.51     43.66 o 
   3   5  10      228.98      300.51     45.44 o 
   4   5  10      146.19      218.98     39.23 o 
  -8   6  10     3693.84     3664.31    137.63 o 
  -7   6  10     7584.81     7451.32    183.08 o 
  -6   6  10      386.36      426.43     48.79 o 
  -5   6  10     6280.37     6471.91    160.07 o 
  -4   6  10    13770.30    13542.84    296.72 o 
  -3   6  10      209.93      267.96     35.64 o 
  -2   6  10     6040.22     6129.65    182.93 o 
  -1   6  10    16294.40    16633.90    555.83 o 
   0   6  10      389.95      454.17     44.57 o 
   1   6  10     9682.51     9811.35    342.05 o 
   2   6  10    14057.53    14712.02    337.04 o 
   3   6  10      153.14      225.94     44.98 o 
   4   6  10     3163.51     3198.77    109.11 o 
  -7   7  10      278.50      304.35     42.29 o 
  -6   7  10     5562.16     5189.06    136.79 o 
  -5   7  10     1764.06     1817.58     72.80 o 
  -4   7  10     1149.82     1155.99     56.73 o 
  -3   7  10    10508.74    10315.20    232.81 o 
  -2   7  10     2661.35     2860.88    104.89 o 
  -1   7  10      107.43       72.71     27.01 o 
   0   7  10    10549.20    10944.86    448.41 o 
   1   7  10     7242.47     7382.82    160.98 o 
   2   7  10      157.71      227.88     45.96 o 
   3   7  10     4224.17     4387.81    130.07 o 
   4   7  10     1934.53     1917.56    114.91 o 
  -7   8  10       77.28       68.68     36.92 o 
  -6   8  10       88.17       53.64     44.20 o 
  -5   8  10       29.91      -15.26     34.06 o 
  -4   8  10       55.97       38.68     32.81 o 
  -3   8  10       29.08       41.49     31.94 o 
  -2   8  10       28.64       -3.23     30.59 o 
  -1   8  10      280.75      277.12     31.31 o 
   0   8  10      118.78      131.06     34.05 o 
   1   8  10      433.68      434.43     46.66 o 
   2   8  10      442.00      534.21     54.06 o 
   3   8  10        3.93       14.09     52.76 o 
   4   8  10      167.42      258.90     63.62 o 
  -7   9  10      457.73      548.64     48.64 o 
  -6   9  10     8215.48     7869.53    232.06 o 
  -5   9  10     2874.98     2871.87     91.24 o 
  -4   9  10     2423.98     2373.63     79.68 o 
  -3   9  10    15378.96    14906.43    324.88 o 
  -2   9  10     7451.80     7347.40    341.35 o 
  -1   9  10      410.71      367.54     56.47 o 
   0   9  10    12789.73    13370.04    428.59 o 
   1   9  10     9074.96     9403.20    193.82 o 
   2   9  10       39.78       66.08     42.00 o 
   3   9  10     6976.40     6953.16    182.35 o 
   4   9  10     3982.41     4023.40    128.96 o 
  -7  10  10     4547.69     4439.39    127.10 o 
  -6  10  10      453.75      518.08     47.73 o 
  -5  10  10     3588.43     3472.13    104.91 o 
  -4  10  10     7239.98     6945.47    168.78 o 
  -3  10  10      696.57      743.28     57.89 o 
  -2  10  10     3253.30     3053.19    154.73 o 
  -1  10  10     7871.54     7843.21    234.21 o 
   0  10  10       34.32      -33.88     39.27 o 
   1  10  10     4531.95     4709.14    113.68 o 
   2  10  10     8156.39     8348.95    232.88 o 
   3  10  10      506.44      502.26     56.74 o 
   4  10  10     2361.03     2443.17    164.15 o 
  -7  11  10        6.90      -17.88     40.37 o 
  -6  11  10       18.59       66.37     39.37 o 
  -5  11  10       62.06       75.41     38.49 o 
  -4  11  10        3.25       11.69     34.62 o 
  -3  11  10        3.51       40.00     39.47 o 
  -2  11  10       30.19       29.07     34.25 o 
  -1  11  10      519.42      703.33     66.63 o 
   0  11  10      298.15      285.24     42.85 o 
   1  11  10      126.54      125.54     43.25 o 
   2  11  10        0.25       46.50     35.69 o 
   3  11  10       10.67       66.87     47.36 o 
  -6  12  10       49.57       71.62     48.12 o 
  -5  12  10     3322.42     3076.77     98.68 o 
  -4  12  10     8509.64     8012.18    192.66 o 
  -3  12  10      108.39      130.38     55.59 o 
  -2  12  10     6281.21     6016.01    235.62 o 
  -1  12  10     8683.92     8685.68    258.39 o 
   0  12  10       73.27      217.05     53.89 o 
   1  12  10     4881.91     4925.07    165.46 o 
   2  12  10     7628.30     7548.96    190.99 o 
   3  12  10      433.08      285.26     53.13 o 
  -6  13  10     3598.90     3522.59    136.88 o 
  -5  13  10     2094.65     2132.27     82.69 o 
  -4  13  10      574.21      668.29     47.16 o 
  -3  13  10     9986.59     9167.24    214.54 o 
  -2  13  10     5166.91     5000.18    144.92 o 
  -1  13  10       42.74       56.90     44.23 o 
   0  13  10     9889.76     9941.06    265.76 o 
   1  13  10     5887.88     5868.06    157.21 o 
   2  13  10       31.16       37.88     43.98 o 
   3  13  10     5303.39     5342.86    191.06 o 
  -6  14  10       73.11       60.82     40.69 o 
  -5  14  10       11.68        7.22     39.86 o 
  -4  14  10        4.93       -6.74     39.15 o 
  -3  14  10      199.41      156.53     41.41 o 
  -2  14  10      361.03      339.77     46.09 o 
  -1  14  10       19.86      -46.69     46.69 o 
   0  14  10      198.44      240.56     48.33 o 
   1  14  10        5.32        8.60     41.52 o 
   2  14  10      406.62      383.09     51.87 o 
  -5  15  10     2092.69     2038.86     82.11 o 
  -4  15  10      418.10      410.43     49.31 o 
  -3  15  10     6005.02     5757.90    150.36 o 
  -2  15  10     3052.18     3039.32    126.54 o 
  -1  15  10      561.89      627.50     93.00 o 
   0  15  10     6026.67     6044.83    161.36 o 
   1  15  10     2032.76     2169.83     89.59 o 
   2  15  10       34.64       77.24     50.59 o 
  -5  16  10     2962.22     2727.26    134.31 o 
  -4  16  10     5007.74     4934.90    139.58 o 
  -3  16  10      462.29      595.48     50.71 o 
  -2  16  10     2958.65     3186.24    113.88 o 
  -1  16  10     7729.83     7691.66    239.85 o 
   0  16  10      616.40      634.76     58.08 o 
   1  16  10     3346.84     3203.23    108.96 o 
  -4  17  10       35.74       33.79     43.53 o 
  -3  17  10      279.86      231.27     44.44 o 
  -2  17  10      264.26      261.64     52.26 o 
  -1  17  10        4.35       50.60     45.39 o 
   0  17  10      409.01      351.09     53.89 o 
   1  17  10      134.30      225.08    133.61 o 
  -3  18  10      160.60      136.99     44.54 o 
  -2  18  10     2170.79     2271.44    141.72 o 
  -1  18  10     2998.22     2810.95    122.58 o 
   0  18  10      485.65      447.58     99.45 o 
  -7   1  11     1919.01     1786.37     72.49 o 
  -6   1  11     5560.74     5769.20    132.52 o 
  -5   1  11     2262.98     2307.36     66.39 o 
  -4   1  11     3932.00     3980.00     99.94 o 
  -3   1  11     5327.04     5422.48    122.25 o 
  -2   1  11     9665.67    10246.28    286.64 o 
  -1   1  11     5719.16     5788.06    183.51 o 
   0   1  11    19847.84    20583.90    577.60 o 
   1   1  11     8955.83     8719.56    274.16 o 
   2   1  11     3534.19     3285.18    140.79 o 
   3   1  11     8204.84     8172.36    264.95 o 
   4   1  11     3677.49     3707.12    159.11 o 
  -7   2  11     4871.65     4943.76    134.50 o 
  -6   2  11       80.69       55.66     36.65 o 
  -5   2  11    10317.05    10142.39    187.39 o 
  -4   2  11    11544.75    11207.88    223.66 o 
  -3   2  11      401.83      425.46     51.52 o 
  -2   2  11    10457.38    10343.19    206.96 o 
  -1   2  11    12530.15    12160.28    336.51 o 
   0   2  11      951.98     1080.89     93.14 o 
   1   2  11     7107.88     7270.24    240.58 o 
   2   2  11     7952.85     8107.20    452.65 o 
   3   2  11       98.23      123.35    105.60 o 
   4   2  11     4434.55     4271.90    173.19 o 
  -7   3  11       11.16      -29.81     36.38 o 
  -6   3  11      373.10      392.41     43.48 o 
  -5   3  11      102.42      102.61     33.46 o 
  -4   3  11       10.55      -29.71     29.71 o 
  -3   3  11       96.20      117.20     30.76 o 
  -2   3  11       77.29       80.35     28.95 o 
  -1   3  11        3.62      -14.62     28.23 o 
   0   3  11      331.16      308.65     58.71 o 
   1   3  11       97.46      198.37     59.11 o 
   2   3  11        6.38       93.06     60.56 o 
   3   3  11       82.94      132.66     64.22 o 
   4   3  11      134.91       97.90     48.35 o 
  -7   4  11     3585.91     3532.65    107.20 o 
  -6   4  11      208.99      229.20     38.87 o 
  -5   4  11     5128.62     5082.97    134.82 o 
  -4   4  11    10028.93     9660.75    222.49 o 
  -3   4  11      566.65      499.45     48.02 o 
  -2   4  11    11077.45    11157.07    221.43 o 
  -1   4  11     8569.82     8749.94    295.37 o 
   0   4  11       43.23        6.61     35.81 o 
   1   4  11     6350.26     6716.56    223.46 o 
   2   4  11     5573.83     5860.75    203.89 o 
   3   4  11      379.30      377.19    103.93 o 
   4   4  11     2213.55     2032.21    167.77 o 
  -7   5  11     1302.87     1302.10     65.31 o 
  -6   5  11     6829.47     6911.66    222.04 o 
  -5   5  11     3562.73     3563.76    115.35 o 
  -4   5  11     3418.44     3378.27    199.83 o 
  -3   5  11    16746.78    16472.01    356.62 o 
  -2   5  11     7248.14     7530.96    199.01 o 
  -1   5  11     9889.18    10127.89    395.24 o 
   0   5  11    19648.98    19867.67    657.97 o 
   1   5  11     4337.33     4774.88    176.40 o 
   2   5  11     2473.70     2548.78    122.82 o 
   3   5  11     7043.15     7910.59    259.83 o 
  -7   6  11      398.50      357.70     46.69 o 
  -6   6  11        0.90       18.42     77.70 o 
  -5   6  11       91.28       81.24     35.66 o 
  -4   6  11      990.53      961.59     54.02 o 
  -3   6  11      486.00      572.99     44.62 o 
  -2   6  11       93.05       70.43     31.18 o 
  -1   6  11     1201.50     1185.54     89.29 o 
   0   6  11      103.93      123.27     39.75 o 
   1   6  11       71.38       44.17     55.06 o 
   2   6  11      302.19      402.48     67.62 o 
   3   6  11        3.26      -32.18     46.01 o 
  -7   7  11      775.53      808.60     57.78 o 
  -6   7  11     3774.46     3797.05    112.55 o 
  -5   7  11     1568.62     1666.36     71.19 o 
  -4   7  11     3863.75     3694.11    124.32 o 
  -3   7  11     7703.06     7677.08    183.40 o 
  -2   7  11     3249.61     3237.06    100.83 o 
  -1   7  11     2873.94     2899.05    198.75 o 
   0   7  11     6634.70     6700.29    295.50 o 
   1   7  11     4088.58     4298.40    162.15 o 
   2   7  11     1289.77     1400.59     96.51 o 
   3   7  11     4960.16     4805.70    178.83 o 
  -7   8  11     5253.98     5014.80    139.70 o 
  -6   8  11        0.95      -34.47     34.47 o 
  -5   8  11     5930.86     5972.51    155.03 o 
  -4   8  11     8063.85     7964.29    191.05 o 
  -3   8  11      553.22      591.68     46.42 o 
  -2   8  11     5725.30     5730.79    143.83 o 
  -1   8  11    12810.20    12572.27    350.54 o 
   0   8  11      563.60      685.83    104.78 o 
   1   8  11     7600.27     7534.66    464.05 o 
   2   8  11    10385.32    10258.30    542.32 o 
   3   8  11      260.43      242.98     52.19 o 
  -6   9  11     1142.71     1073.29     63.19 o 
  -5   9  11       53.71       69.37     38.98 o 
  -4   9  11       95.11      103.95     37.88 o 
  -3   9  11      688.85      753.27     48.54 o 
  -2   9  11      973.52     1007.02    104.31 o 
  -1   9  11       12.28      -46.43     46.43 o 
   0   9  11     2171.99     2271.22    162.49 o 
   1   9  11      402.32      440.94     55.41 o 
   2   9  11       89.59       84.09     47.26 o 
   3   9  11      327.23      328.83     57.31 o 
  -6  10  11        0.26       17.25     39.44 o 
  -5  10  11     2095.48     2076.47     78.82 o 
  -4  10  11     3031.90     2995.52     95.24 o 
  -3  10  11      110.15       58.44     35.46 o 
  -2  10  11     2749.63     2786.13    112.89 o 
  -1  10  11     5294.59     5192.32    173.34 o 
   0  10  11      260.03      293.15     57.54 o 
   1  10  11     2764.13     2730.08    114.18 o 
   2  10  11     4398.53     4153.16    234.65 o 
   3  10  11      103.73      401.84     96.84 o 
  -6  11  11     5897.61     5835.91    157.16 o 
  -5  11  11     1893.14     1966.30    119.00 o 
  -4  11  11     2058.32     1958.81     76.36 o 
  -3  11  11    11048.65    10533.41    241.74 o 
  -2  11  11     4394.19     4337.56    142.93 o 
  -1  11  11     1999.70     2154.53    102.86 o 
   0  11  11    11969.64    11587.44    329.89 o 
   1  11  11     4673.38     4658.52    163.81 o 
   2  11  11     1088.61      948.72    123.62 o 
  -6  12  11       73.84       60.67     43.62 o 
  -5  12  11      735.96      676.25     58.66 o 
  -4  12  11     1531.76     1514.99     70.01 o 
  -3  12  11      114.79      121.66     60.51 o 
  -2  12  11      699.88      890.65     74.82 o 
  -1  12  11      979.39     1124.79     78.76 o 
   0  12  11      138.91      159.79     55.04 o 
   1  12  11     1198.11     1177.18     83.70 o 
   2  12  11     1374.09     1209.28    133.90 o 
  -5  13  11      415.85      380.92     49.93 o 
  -4  13  11      674.60      626.25     52.03 o 
  -3  13  11     2906.07     2800.41     94.48 o 
  -2  13  11      191.54      149.82     56.39 o 
  -1  13  11     1462.33     1414.39     83.54 o 
   0  13  11     2507.61     2612.47    116.03 o 
   1  13  11      567.17      689.92     65.50 o 
  -5  14  11     4064.67     3858.57    119.18 o 
  -4  14  11     6239.86     5840.90    207.11 o 
  -3  14  11      440.33      471.31     64.59 o 
  -2  14  11     5100.32     5415.71    312.67 o 
  -1  14  11     7285.64     6845.97    218.21 o 
   0  14  11      301.05      357.65     62.37 o 
   1  14  11     3644.88     3573.57    142.30 o 
  -4  15  11      249.68      349.79     48.28 o 
  -3  15  11     1647.84     1605.41     73.17 o 
  -2  15  11     1424.24     1448.55     92.89 o 
  -1  15  11      454.31      527.12     91.49 o 
   0  15  11     2080.67     2041.94    105.83 o 
  -3  16  11        0.22      -30.76     38.26 o 
  -2  16  11      895.20      868.72     80.34 o 
  -1  16  11     1169.59     1207.91     87.35 o 
   0  16  11      231.68      268.52     89.89 o 
  -7   0  12     2837.37     2965.16    152.86 o 
  -6   0  12       18.42       25.21     48.56 o 
  -5   0  12    10477.94    10413.38    397.64 o 
  -4   0  12    11121.79    10045.82    452.79 o 
  -3   0  12     1326.92     1252.73    113.92 o 
  -2   0  12    18538.62    18609.36    509.83 o 
  -1   0  12    10858.12    10313.02    422.32 o 
   0   0  12      840.90      879.82    130.71 o 
   1   0  12     9277.02     9466.10    423.12 o 
   2   0  12     7684.44     7811.99    366.81 o 
   3   0  12      278.98      292.26    108.57 o 
  -7   1  12      579.54      528.90    126.78 o 
  -6   1  12     1559.03     1597.45     70.25 o 
  -5   1  12      475.59      438.22     46.61 o 
  -4   1  12      546.86      537.25     41.23 o 
  -3   1  12     3171.48     3289.36     88.15 o 
  -2   1  12      618.45      723.85     51.40 o 
  -1   1  12     1410.21     1395.12     87.11 o 
   0   1  12     2931.15     3206.77    334.53 o 
   1   1  12     1333.56     1422.72    101.07 o 
   2   1  12       42.25       23.71     62.07 o 
   3   1  12     2930.74     2969.76    141.30 o 
  -7   2  12      388.07      539.29     58.43 o 
  -6   2  12      129.12       87.37     37.41 o 
  -5   2  12     1406.46     1363.79     65.86 o 
  -4   2  12     2057.94     2029.71     98.48 o 
  -3   2  12      448.83      475.77     55.10 o 
  -2   2  12     4722.47     4946.48    138.55 o 
  -1   2  12     3203.09     3180.63    229.73 o 
   0   2  12      117.32      167.04     63.34 o 
   1   2  12     3437.13     3519.61    151.64 o 
   2   2  12     1193.86     1219.84     98.15 o 
   3   2  12        1.20       -9.50    143.52 o 
  -7   3  12     1991.53     2009.63     82.59 o 
  -6   3  12     6851.95     6559.18    168.33 o 
  -5   3  12     2743.33     2683.11     90.22 o 
  -4   3  12     1948.68     1921.77     88.26 o 
  -3   3  12    11458.11    11864.82    267.36 o 
  -2   3  12     5431.73     5280.05    121.88 o 
  -1   3  12     3365.44     3351.39    108.03 o 
   0   3  12    14852.15    15361.99    449.39 o 
   1   3  12     3696.29     3609.53    153.80 o 
   2   3  12     1345.04     1551.05    105.67 o 
   3   3  12     7785.99     8057.96    268.42 o 
  -7   4  12     1566.13     1662.94    190.35 o 
  -6   4  12      161.14      158.81     65.37 o 
  -5   4  12     4739.84     4779.23    131.99 o 
  -4   4  12     2973.32     2988.19    111.80 o 
  -3   4  12       21.34       16.76     32.14 o 
  -2   4  12     3266.34     3513.44    120.93 o 
  -1   4  12     4388.74     4482.22    206.22 o 
   0   4  12      179.57      150.25     69.55 o 
   1   4  12     3525.20     3687.86    177.47 o 
   2   4  12     2355.78     2375.41    182.46 o 
  -6   5  12      919.60      928.14     57.88 o 
  -5   5  12      395.47      434.14     49.75 o 
  -4   5  12      676.98      736.10     50.38 o 
  -3   5  12      773.34      898.43     81.05 o 
  -2   5  12      711.57      756.55     46.35 o 
  -1   5  12       28.21       11.51     40.52 o 
   0   5  12      269.42      246.84     70.35 o 
   1   5  12      743.99      849.92     84.45 o 
   2   5  12       83.66       70.39     62.92 o 
  -6   6  12       39.55       39.22     40.75 o 
  -5   6  12     7550.41     7397.26    183.32 o 
  -4   6  12     5318.22     5199.02    137.92 o 
  -3   6  12      100.00      142.38     36.84 o 
  -2   6  12    11342.68    11457.04    508.64 o 
  -1   6  12    10579.57    10805.95    567.08 o 
   0   6  12      425.16      462.52     58.75 o 
   1   6  12     7945.38     8326.59    280.17 o 
   2   6  12     7061.31     7444.55    249.90 o 
  -6   7  12     3188.96     3182.11    104.88 o 
  -5   7  12      729.88      671.82     50.54 o 
  -4   7  12      274.03      371.70     45.03 o 
  -3   7  12     8276.40     8220.44    196.56 o 
  -2   7  12     1460.59     1422.22     79.56 o 
  -1   7  12     2388.96     2368.51    105.34 o 
   0   7  12     8056.24     7439.97    392.29 o 
   1   7  12      542.82      631.64     80.96 o 
   2   7  12      776.58      804.88     83.24 o 
  -6   8  12       14.70       -9.79     40.82 o 
  -5   8  12      508.44      491.92     50.85 o 
  -4   8  12       74.03      104.08     37.65 o 
  -3   8  12       13.28      -29.83     29.83 o 
  -2   8  12      479.90      444.03     85.83 o 
  -1   8  12      816.23      859.87    149.89 o 
   0   8  12      156.17      195.16     75.56 o 
   1   8  12      542.21      552.18     76.80 o 
   2   8  12      960.24      808.33     87.45 o 
  -6   9  12     5372.17     5190.83    165.85 o 
  -5   9  12     1474.27     1469.56     70.88 o 
  -4   9  12     1227.33     1294.25     89.80 o 
  -3   9  12    10032.96    10230.05    237.78 o 
  -2   9  12     2318.69     2242.29    151.20 o 
  -1   9  12     1141.68     1222.44     98.87 o 
   0   9  12     8483.11     8373.79    496.65 o 
   1   9  12     2087.19     2067.53    163.57 o 
  -5  10  12     3646.76     3545.12    112.07 o 
  -4  10  12     4127.17     4114.93    119.49 o 
  -3  10  12      115.98       81.89     39.69 o 
  -2  10  12     6104.36     5969.88    349.73 o 
  -1  10  12     4149.85     4335.13    313.10 o 
   0  10  12       11.48       -7.05     50.05 o 
   1  10  12     3518.76     3435.18    208.01 o 
  -5  11  12       17.07      -18.11     59.30 o 
  -4  11  12        3.73       23.64     39.05 o 
  -3  11  12       31.72       10.27     36.20 o 
  -2  11  12      153.65      204.00     57.77 o 
  -1  11  12       59.88       84.06     54.26 o 
   0  11  12      103.77       82.10     52.17 o 
   1  11  12      258.91      137.52     88.30 o 
  -5  12  12     3964.90     4039.10    266.64 o 
  -4  12  12     3846.71     3652.39    199.24 o 
  -3  12  12       26.83      -28.78     36.19 o 
  -2  12  12     5894.22     5962.23    329.10 o 
  -1  12  12     5300.39     5225.81    179.03 o 
   0  12  12       22.15       74.06     75.06 o 
  -4  13  12      810.94      812.23     67.07 o 
  -3  13  12     5426.81     5134.38    181.06 o 
  -2  13  12      953.06      987.91     80.88 o 
  -1  13  12     1219.33     1305.80     88.47 o 
   0  13  12     5493.53     5438.05    186.64 o 
  -3  14  12       50.07       15.03     41.71 o 
  -2  14  12       20.69       18.62     75.49 o 
  -1  14  12        5.96       91.20     76.86 o 
  -6   1  13     4427.54     4415.18    143.83 o 
  -5   1  13      607.61      608.40    154.83 o 
  -4   1  13     3086.13     3078.49    109.31 o 
  -3   1  13     7682.94     7657.78    185.88 o 
  -2   1  13      517.65      565.08     53.46 o 
  -1   1  13     2675.07     2761.07    140.83 o 
   0   1  13     6123.52     6422.40    232.04 o 
   1   1  13     1363.06     1533.53    155.90 o 
  -6   2  13      304.39      284.65     46.81 o 
  -5   2  13     5459.55     5298.25    162.85 o 
  -4   2  13     3896.24     4064.70    117.46 o 
  -3   2  13      116.11       83.60     50.29 o 
  -2   2  13     5173.73     5455.30    185.28 o 
  -1   2  13     4726.48     4943.58    195.03 o 
   0   2  13       11.10        9.00     65.06 o 
   1   2  13     4297.95     4233.80    175.02 o 
  -6   3  13       13.96       22.76     41.79 o 
  -5   3  13        1.29       18.74     38.00 o 
  -4   3  13        4.34       20.84     36.48 o 
  -3   3  13      398.51      462.03     67.95 o 
  -2   3  13        4.99      -24.02     31.84 o 
  -1   3  13       21.50      -17.84     38.97 o 
   0   3  13      161.65      126.23     68.99 o 
   1   3  13       88.39      -27.46     63.83 o 
  -6   4  13      162.20      282.71    135.64 o 
  -5   4  13     3352.58     3393.94    170.80 o 
  -4   4  13     1841.75     1845.06     76.26 o 
  -3   4  13       23.93       68.86     37.69 o 
  -2   4  13     5199.67     5480.12    185.17 o 
  -1   4  13     3522.60     3650.04    131.82 o 
   0   4  13       40.53        5.99     80.63 o 
   1   4  13     3216.96     3445.98    155.53 o 
  -5   5  13      884.66      799.52     56.95 o 
  -4   5  13     1606.81     1745.14     85.26 o 
  -3   5  13    11961.86    11836.04    273.23 o 
  -2   5  13     1024.43     1107.25    192.52 o 
  -1   5  13     3537.85     3478.69    168.57 o 
   0   5  13     9026.93     9249.55    424.71 o 
   1   5  13      876.41      778.90    156.70 o 
  -5   6  13      407.73      505.88     57.23 o 
  -4   6  13     1669.95     1653.32     84.84 o 
  -3   6  13      142.98      116.60     39.35 o 
  -2   6  13      748.27      843.57     71.76 o 
  -1   6  13      880.35      877.13     91.41 o 
   0   6  13      334.30      300.83    106.47 o 
   1   6  13      236.78      137.98     68.63 o 
  -5   7  13      323.16      399.22     47.17 o 
  -4   7  13     1060.89     1181.66     65.12 o 
  -3   7  13     4080.27     4145.45    149.08 o 
  -2   7  13      469.97      547.21     64.91 o 
  -1   7  13      792.26      995.09     85.48 o 
   0   7  13     3723.76     3856.71    231.90 o 
  -5   8  13     4889.62     5132.78    296.10 o 
  -4   8  13     5206.57     5239.85    142.70 o 
  -3   8  13      940.87      912.59     78.70 o 
  -2   8  13     6724.30     7024.87    223.14 o 
  -1   8  13     6324.59     6180.72    201.34 o 
   0   8  13      128.43      208.30     94.38 o 
  -4   9  13      278.47      339.22     56.04 o 
  -3   9  13     1283.66     1162.39    153.61 o 
  -2   9  13       43.63       20.08     52.94 o 
  -1   9  13      293.74      296.44     94.52 o 
   0   9  13      932.02      931.35    127.38 o 
  -4  10  13     1031.21     1087.24     69.60 o 
  -3  10  13      113.55       53.37     77.39 o 
  -2  10  13     2191.64     2101.69    135.20 o 
  -1  10  13     1438.28     1448.71    163.43 o 
  -3  11  13     6074.05     5713.48    258.68 o 
  -2  11  13      755.71      777.62     96.41 o 
  -1  11  13     1406.15     1330.01    119.13 o 
  -4   0  14     2512.55     2529.59    142.87 o 
  -3   0  14      830.93      854.10    263.53 o 
  -2   0  14     7779.96     7913.90    390.69 o 
  -1   0  14     3319.75     3384.95    227.55 o 
  -4   1  14     1594.28     1463.16     76.66 o 
  -3   1  14     1908.74     1917.97     78.00 o 
  -2   1  14      127.84       22.67     47.40 o 
  -1   1  14     1253.67     1413.60    181.67 o 
  -4   2  14      525.89      571.44     62.69 o 
  -3   2  14      219.13      109.97     84.35 o 
  -2   2  14     2031.38     1897.02     97.33 o 
  -1   2  14      577.36      706.57    113.34 o 
  -4   3  14     5230.05     5001.99    157.96 o 
  -3   3  14     6966.75     7139.13    266.84 o 
  -2   3  14      426.33      468.70     57.09 o 
  -1   3  14     4167.84     4305.74    254.19 o 
  -4   4  14     1644.13     1523.45     91.27 o 
  -3   4  14      513.57      541.79     50.04 o 
  -2   4  14     2363.30     2436.85    169.22 o 
  -1   4  14     1689.17     1674.96    161.11 o 
  -3   5  14      432.76      351.68     46.54 o 
  -2   5  14       87.08       23.77     81.42 o 
  -3   6  14     1049.07      846.67     93.22 o 
  -2   6  14     6259.36     6033.24    260.27 o 
                                                 
